# Supplementary material for: Transcriptome Sequencing Analysis Reveals a Difference in Monoterpene Biosynthesis between Scented Lilium ‘Siberia’ and Unscented Lilium ‘Novano’
Source: Front Plant Sci. 2017 Aug 4;8:1351. doi: 10.3389/fpls.2017.01351 (PMC5543080; doi:10.3389/fpls.2017.01351)
Supplement: Supplementary Table 5 — The DEGs (NFS vs SFS). [file Table5.XLS]

## Sheet: DEGs (NFS vs SFS)
The DEGs (NFS vs SFS)
#ID	NFS1	NFS2	NFS3	SFS1	SFS2	SFS3	FDR	log2FC	regulated	COG_class	COG_class_annotation	GO_annotation	KEGG_annotation	KOG_class	KOG_class_annotation	Pfam_annotation	Swissprot_annotation	nr_annotation
c71455.graph_c0	58.3161	61.9997	62.4104	15.8332	24.4058	21.4598	0.00573201	-1.18487	down	[C]	Energy production and conversion	Molecular Function: glutathione-disulfide reductase activity (GO:0004362);; Molecular Function: copper ion binding (GO:0005507);; Molecular Function: ATP binding (GO:0005524);; Cellular Component: mitochondrion (GO:0005739);; Biological Process: protein targeting to mitochondrion (GO:0006626);; Biological Process: glutathione metabolic process (GO:0006749);; Molecular Function: electron carrier a…	K00383|0.0|pop:POPTR_575013|PtrcGR1	[Q]	Secondary metabolites biosynthesis, transport and catabolism	Pyridine nucleotide-disulphide oxidoreductase;; Pyridine nucleotide-disulphide oxidoreductase, dimerisation domain;; Pyridine nucleotide-disulphide oxidoreductase;; L-lysine 6-monooxygenase (NADPH-requiring)	Glutathione reductase, chloroplastic (Precursor; Fragment) GN=GOR OS=Nicotiana tabacum (Common tobacco) PE=1 SV=1	PREDICTED: glutathione reductase, chloroplastic [Elaeis guineensis]
c70955.graph_c0	15.9409	13.1659	16.6488	4.11259	3.65171	3.17646	0.0073106	-1.67613	down	[J]	Translation, ribosomal structure and biogenesis	Biological Process: cellular metabolic process (GO:0044237);; Biological Process: organic substance metabolic process (GO:0071704);;	--	--	--	Ribosomal protein S6	30S ribosomal protein S6, chloroplastic GN=rps6 OS=Porphyra purpurea (Red seaweed) PE=3 SV=1	PREDICTED: uncharacterized protein LOC105039976 [Elaeis guineensis]
c75457.graph_c0	48.9847	30.2747	43.6671	12.7159	4.35642	7.8284	0.000863942	-1.91455	down	--	--	Molecular Function: catalytic activity (GO:0003824);; Biological Process: metabolic process (GO:0008152);;	--	--	--	Isochorismatase family;; Isochorismatase family	Nicotinamidase 1 {ECO:0000305} OS=Arabidopsis thaliana (Mouse-ear cress) PE=1 SV=1	PREDICTED: uncharacterized protein LOC103987641 [Musa acuminata subsp. malaccensis]
c64472.graph_c0	0.808343	1.1543	1.13122	23.7704	36.194	36.1299	8.6218e-19	5.327	up	--	--	--	--	--	--	Plant protein of unknown function (DUF863)	--	PREDICTED: uncharacterized protein LOC103704442 isoform X2 [Phoenix dactylifera]
c68721.graph_c0	20.6505	10.8827	10.2752	0.48472	0.160528	0.904142	1.13084e-07	-4.36721	down	--	--	--	--	--	--	--	--	PREDICTED: uncharacterized protein LOC105060446 [Elaeis guineensis]
c80252.graph_c0	4.46676	2.81069	2.59159	6.10299	14.6767	12.6098	0.00291023	2.16152	up	--	--	Biological Process: primary metabolic process (GO:0044238);; Biological Process: cellular macromolecule metabolic process (GO:0044260);; Biological Process: Golgi vesicle transport (GO:0048193);;	--	--	--	GRIP domain	Protein GRIP GN=GRIP OS=Arabidopsis thaliana (Mouse-ear cress) PE=1 SV=2	PREDICTED: protein GRIP isoform X1 [Phoenix dactylifera]
c72542.graph_c0	35.0928	41.4434	44.3213	15.1295	11.2904	10.9121	0.00737773	-1.3197	down	[R]	General function prediction only	--	--	[O]	Posttranslational modification, protein turnover, chaperones	CTLH/CRA C-terminal to LisH motif domain;; RING-type zinc-finger;; Zinc finger, C3HC4 type (RING finger)	--	PREDICTED: protein RMD5 homolog A-like [Phoenix dactylifera]
c29025.graph_c0	0	0	0	7.84919	5.13847	5.47213	9.83146e-13	Inf	up	--	--	--	--	[R]	General function prediction only	--	Zinc finger CCCH domain-containing protein 58 GN=At5g18550 OS=Arabidopsis thaliana (Mouse-ear cress) PE=2 SV=1	PREDICTED: zinc finger CCCH domain-containing protein 67-like [Sesamum indicum]
c70923.graph_c0	21.2548	16.8416	16.7822	0	0.0626114	0	4.42152e-25	-9.34297	down	--	--	--	--	--	--	Domain of unknown function (DUF966)	Protein UPSTREAM OF FLC GN=UFC OS=Arabidopsis thaliana (Mouse-ear cress) PE=2 SV=1	PREDICTED: protein UPSTREAM OF FLC-like [Musa acuminata subsp. malaccensis]
c60990.graph_c0	194.097	102.278	124.298	26.9012	15.8949	16.7367	4.37947e-07	-2.41848	down	[O]	Posttranslational modification, protein turnover, chaperones	Molecular Function: glutathione peroxidase activity (GO:0004602);; Cellular Component: mitochondrion (GO:0005739);; Cellular Component: plasma membrane (GO:0005886);; Biological Process: response to oxidative stress (GO:0006979);; Cellular Component: chloroplast (GO:0009507);; Biological Process: response to salt stress (GO:0009651);; Biological Process: response to cadmium ion (GO:0046686);; Bio…	K00432|1e-68|osa:4330235|Os02g0664000	[O]	Posttranslational modification, protein turnover, chaperones	Glutathione peroxidase;; AhpC/TSA family;; Redoxin	Probable phospholipid hydroperoxide glutathione peroxidase 6, mitochondrial (Precursor) GN=T5C23.30 OS=Arabidopsis thaliana (Mouse-ear cress) PE=2 SV=2	PREDICTED: probable phospholipid hydroperoxide glutathione peroxidase 6, mitochondrial-like [Oryza brachyantha]
c69558.graph_c0	43.2126	21.9592	24.4204	7.52552	6.17649	4.79533	0.000628783	-1.86722	down	--	--	--	--	--	--	VQ motif	Formin-like protein 20 GN=MBK20.20/MBK20.21 OS=Arabidopsis thaliana (Mouse-ear cress) PE=2 SV=3	PREDICTED: uncharacterized protein LOC105039691 [Elaeis guineensis]
c28843.graph_c0	7.26374	2.37466	2.25891	0	0	0	0.000164257	#NAME?	down	--	--	--	--	--	--	--	--	hypothetical protein MTR_4g039330 [Medicago truncatula]
c73009.graph_c0	6.51572	3.77678	4.39177	113.998	105.468	52.2872	2.03592e-09	4.61796	up	--	--	Biological Process: fatty acid biosynthetic process (GO:0006633);; Biological Process: response to biotic stimulus (GO:0009607);; Molecular Function: oxidoreductase activity, acting on single donors with incorporation of molecular oxygen, incorporation of two atoms of oxygen (GO:0016702);; Molecular Function: metal ion binding (GO:0046872);;	--	--	--	Lipoxygenase;; PLAT/LH2 domain	Probable linoleate 9S-lipoxygenase 5 GN=LOX1.5 OS=Solanum tuberosum (Potato) PE=2 SV=1	PREDICTED: probable linoleate 9S-lipoxygenase 4 [Phoenix dactylifera]
c75488.graph_c1	35.9412	27.6226	34.9351	2.82518	5.14597	5.26977	7.24634e-05	-2.50539	down	--	--	Molecular Function: ATP binding (GO:0005524);; Cellular Component: chloroplast (GO:0009507);; Molecular Function: nucleoside-triphosphatase activity (GO:0017111);;	--	--	--	ATPase family associated with various cellular activities (AAA)	Protein Ycf2 {ECO:0000255|HAMAP-Rule:MF_01330} OS=Calycanthus floridus var. glaucus (Eastern sweetshrub) PE=3 SV=1	hypothetical chloroplast RF2 [Lilium superbum]
c69463.graph_c0	68.8066	27.9627	46.7152	2.03063	0.34311	0.441716	7.89662e-11	-5.2656	down	[IQR]	--	Molecular Function: NADPH dehydrogenase activity (GO:0003959);; Cellular Component: chloroplast thylakoid membrane (GO:0009535);; Biological Process: response to ethylene (GO:0009723);; Cellular Component: chloroplast envelope (GO:0009941);; Biological Process: photosynthesis (GO:0015979);; Biological Process: chlorophyll biosynthetic process (GO:0015995);; Molecular Function: protochlorophyllide…	K00218|0.0|rcu:RCOM_0252880|short-chain dehydrogenase, putative (EC:1.3.1.33)	[Q]	Secondary metabolites biosynthesis, transport and catabolism	short chain dehydrogenase;; KR domain	Protochlorophyllide reductase, chloroplastic (Precursor) GN=POR1 OS=Daucus carota (Wild carrot) PE=2 SV=1	PREDICTED: protochlorophyllide reductase-like [Elaeis guineensis]
c69543.graph_c0	0.040675	0.165952	0.0758958	0.928014	0.910623	0.915879	8.59548e-07	3.62391	up	--	--	--	--	--	--	GDP-fucose protein O-fucosyltransferase	Uncharacterized protein At1g04910 GN=At1g04910 OS=Arabidopsis thaliana (Mouse-ear cress) PE=2 SV=1	PREDICTED: uncharacterized protein At1g04910-like [Elaeis guineensis]
c75287.graph_c0	0.999191	0.536402	0.49063	64.9688	21.781	12.4927	0.00227538	6.02158	up	[L]	Replication, recombination and repair	--	--	[R]	General function prediction only	Retroviral aspartyl protease	Uncharacterized mitochondrial protein AtMg00860 GN=AtMg00860 OS=Arabidopsis thaliana (Mouse-ear cress) PE=4 SV=1	polyprotein [Glycine max]
c75515.graph_c0	70.96	73.2789	62.7017	246.609	137.817	214.449	4.08546e-06	1.90782	up	--	--	Cellular Component: mitochondrion (GO:0005739);; Biological Process: fatty acid biosynthetic process (GO:0006633);; Molecular Function: acyl-[acyl-carrier-protein] hydrolase activity (GO:0016297);;	K10782|1e-179|vvi:100248960|hypothetical protein LOC100248960	--	--	Acyl-ACP thioesterase	Oleoyl-acyl carrier protein thioesterase 1, chloroplastic (Precursor) GN=MJL12.5 OS=Arabidopsis thaliana (Mouse-ear cress) PE=1 SV=1	PREDICTED: oleoyl-acyl carrier protein thioesterase 1, chloroplastic-like isoform X2 [Elaeis guineensis]
c71528.graph_c0	0.327224	0.22251	0.254404	1.38254	1.67884	1.71923	0.000101373	2.96624	up	[RTKL]	--	Molecular Function: transferase activity, transferring phosphorus-containing groups (GO:0016772);;	--	[R]	General function prediction only	Protein kinase domain;; Protein tyrosine kinase	Cyclin-dependent kinase G-2 GN=OJ991113_30.14 OS=Oryza sativa subsp. japonica (Rice) PE=2 SV=2	predicted protein [Physcomitrella patens]
c73174.graph_c0	131.157	508.199	579.976	6.68991	0.369256	0.990365	7.06652e-06	-6.90206	down	--	--	Cellular Component: integral component of plasma membrane (GO:0005887);; Molecular Function: sucrose transmembrane transporter activity (GO:0008515);; Biological Process: leaf senescence (GO:0010150);; Biological Process: sucrose transport (GO:0015770);; Cellular Component: cytoplasmic membrane-bounded vesicle (GO:0016023);; Biological Process: cellular response to abscisic acid stimulus (GO:0071…	--	[R]	General function prediction only	Sugar efflux transporter for intercellular exchange;; PQ loop repeat	Bidirectional sugar transporter SWEET14 OS=Oryza sativa subsp. japonica (Rice) PE=2 SV=1	PREDICTED: bidirectional sugar transporter SWEET14-like [Elaeis guineensis]
c32512.graph_c0	0.742126	1.19367	0.798886	0	0	0	5.98245e-10	#NAME?	down	--	--	Molecular Function: binding (GO:0005488);; Biological Process: translational initiation (GO:0006413);; Cellular Component: macromolecular complex (GO:0032991);; Cellular Component: cytoplasmic part (GO:0044444);;	K03252|0.0|vvi:100252123|hypothetical protein LOC100252123	[J]	Translation, ribosomal structure and biogenesis	Eukaryotic translation initiation factor 3 subunit 8 N-terminus;; PCI domain	Eukaryotic translation initiation factor 3 subunit C {ECO:0000255|HAMAP-Rule:MF_03002} GN=TIF3C1 OS=Arabidopsis thaliana (Mouse-ear cress) PE=1 SV=2	PREDICTED: eukaryotic translation initiation factor 3 subunit C-like [Phoenix dactylifera]
c77594.graph_c0	6.09424	7.27057	7.76699	14.6215	17.0546	13.9674	0.00651478	1.48878	up	[J]	Translation, ribosomal structure and biogenesis	Cellular Component: plastid (GO:0009536);;	--	[R]	General function prediction only	GPCR-chaperone	Vegetative cell wall protein gp1 (Precursor) GN=GP1 OS=Chlamydomonas reinhardtii (Chlamydomonas smithii) PE=1 SV=1	PREDICTED: ankyrin repeat domain-containing protein 13C [Elaeis guineensis]
c53188.graph_c0	0	0	0	3.06206	1.19846	2.15113	1.63435e-09	Inf	up	--	--	--	--	--	--	--	Endonuclease OS=Nicotiana tabacum (Common tobacco) PE=2 SV=1	--
c31064.graph_c0	5.44831	2.22289	3.04981	0	0	0	3.25039e-07	#NAME?	down	--	--	--	--	[R]	General function prediction only	--	--	--
c72151.graph_c0	6.5262	4.58694	3.47922	0.695133	0.460422	0.864414	0.00160528	-2.46472	down	[J]	Translation, ribosomal structure and biogenesis	Biological Process: very long-chain fatty acid metabolic process (GO:0000038);; Biological Process: RNA splicing, via endonucleolytic cleavage and ligation (GO:0000394);; Biological Process: pseudouridine synthesis (GO:0001522);; Molecular Function: RNA binding (GO:0003723);; Molecular Function: lysozyme activity (GO:0003796);; Cellular Component: mitochondrion (GO:0005739);; Cellular Component: …	--	[A]	RNA processing and modification	RNA pseudouridylate synthase	RNA pseudouridine synthase 7 OS=Oryza sativa subsp. japonica (Rice) PE=2 SV=2	PREDICTED: RNA pseudouridine synthase 7 [Phoenix dactylifera]
c79894.graph_c0	131.579	80.3164	93.3242	21.3486	18.8417	31.3314	0.000334313	-1.70171	down	[P]	Inorganic ion transport and metabolism	--	--	--	--	CorA-like Mg2+ transporter protein	Proline-rich receptor-like protein kinase PERK2 GN=PERK2 OS=Arabidopsis thaliana (Mouse-ear cress) PE=2 SV=3	PREDICTED: uncharacterized protein LOC105059806 [Elaeis guineensis]
c82857.graph_c0	0	0.0372746	0	3.48946	2.50556	3.70288	6.70775e-14	8.30855	up	--	--	--	--	--	--	Plant protein of unknown function	UPF0481 protein At3g47200 GN=At3g47200 OS=Arabidopsis thaliana (Mouse-ear cress) PE=2 SV=1	hypothetical protein F775_14701 [Aegilops tauschii]
c69542.graph_c0	4.63601	0.85976	0.730225	11.4981	13.9847	27.7241	0.000138886	3.53311	up	[Q]	Secondary metabolites biosynthesis, transport and catabolism	--	--	[I]	Lipid transport and metabolism	Male sterility protein;; NAD dependent epimerase/dehydratase family	Fatty acyl-CoA reductase 2 OS=Arabidopsis thaliana (Mouse-ear cress) PE=2 SV=2	PREDICTED: fatty acyl-CoA reductase 2-like, partial [Elaeis guineensis]
c76863.graph_c0	30.224	50.8664	50.6097	5.24003	6.34357	6.45352	2.83952e-06	-2.5036	down	--	--	Molecular Function: transferase activity, transferring phosphorus-containing groups (GO:0016772);;	--	[T]	Signal transduction mechanisms	Protein kinase domain;; Protein tyrosine kinase	Probable receptor-like protein kinase At1g11050 (Precursor) GN=At1g11050 OS=Arabidopsis thaliana (Mouse-ear cress) PE=2 SV=1	PREDICTED: probable receptor-like protein kinase At1g11050 [Phoenix dactylifera]
c73032.graph_c0	50.0301	39.5036	39.7664	8.3903	9.59483	5.24971	1.06088e-05	-2.07908	down	--	--	--	--	--	--	Tubby C 2	Protein LURP-one-related 8 GN=At2g38640 OS=Arabidopsis thaliana (Mouse-ear cress) PE=2 SV=1	PREDICTED: protein LURP-one-related 8-like [Phoenix dactylifera]
c68164.graph_c0	438.658	257.529	288.661	83.6153	39.8251	35.1128	1.12622e-06	-2.23467	down	--	--	Molecular Function: iron ion binding (GO:0005506);; Biological Process: fatty acid biosynthetic process (GO:0006633);; Cellular Component: integral component of membrane (GO:0016021);; Molecular Function: lathosterol oxidase activity (GO:0050046);; Biological Process: oxidation-reduction process (GO:0055114);;	K00227|1e-167|rcu:RCOM_1728170|sterol desaturase, putative (EC:1.14.21.6)	[I]	Lipid transport and metabolism	Fatty acid hydroxylase superfamily	Delta(7)-sterol-C5(6)-desaturase OS=Nicotiana tabacum (Common tobacco) PE=2 SV=1	PREDICTED: delta(7)-sterol-C5(6)-desaturase-like [Musa acuminata subsp. malaccensis]
c61873.graph_c0	34.8196	15.908	17.9344	0	0	0	1.35817e-12	#NAME?	down	--	--	Cellular Component: spindle (GO:0005819);; Cellular Component: phragmoplast (GO:0009524);; Molecular Function: microtubule minus-end binding (GO:0051011);;	--	--	--	--	--	hypothetical protein F775_10002 [Aegilops tauschii]
c66439.graph_c0	134.959	59.5889	94.0055	12.3846	8.25995	5.95857	3.60894e-07	-3.02891	down	--	--	--	--	--	--	Cotton fibre expressed protein	--	PREDICTED: uncharacterized protein LOC103987140 [Musa acuminata subsp. malaccensis]
c30442.graph_c0	25.8507	17.5096	16.9576	0	0	0	3.95064e-12	#NAME?	down	--	--	--	--	--	--	--	Formin-like protein 3 OS=Oryza sativa subsp. japonica (Rice) PE=2 SV=2	--
c49144.graph_c0	9.69507	8.72547	5.58664	0	0	0	4.60358e-10	#NAME?	down	--	--	--	--	--	--	--	--	PREDICTED: indole-3-acetic acid-induced protein ARG7-like [Musa acuminata subsp. malaccensis]
c58257.graph_c0	0.14389	0	0	12.3413	7.34877	15.6329	1.40779e-18	8.42169	up	--	--	--	--	--	--	Protein of unknown function (DUF1421)	--	PREDICTED: tyrosine-protein phosphatase non-receptor type 23-like isoform X1 [Elaeis guineensis]
c70797.graph_c0	35.5619	24.223	23.5126	8.90757	7.12061	6.68426	0.00517987	-1.47858	down	[R]	General function prediction only	Molecular Function: phosphoric diester hydrolase activity (GO:0008081);; Biological Process: metabolic process (GO:0008152);; Cellular Component: chloroplast (GO:0009507);; Molecular Function: metal ion binding (GO:0046872);;	K07023|1e-113|sbi:SORBI_03g029250|hypothetical protein	[R]	General function prediction only	HD domain;; HD domain	--	PREDICTED: HD domain-containing protein 2 isoform X2 [Elaeis guineensis]
c80736.graph_c0	96.4959	83.7403	91.7201	32.3859	24.1367	26.2838	0.00422619	-1.33128	down	[R]	General function prediction only	Molecular Function: nucleotide binding (GO:0000166);; Cellular Component: cytosol (GO:0005829);; Biological Process: fatty acid beta-oxidation (GO:0006635);; Molecular Function: zinc ion binding (GO:0008270);; Biological Process: systemic acquired resistance (GO:0009627);; Molecular Function: oxidoreductase activity, acting on the CH-OH group of donors, NAD or NADP as acceptor (GO:0016616);; Biol…	--	[Q]	Secondary metabolites biosynthesis, transport and catabolism	Alcohol dehydrogenase GroES-like domain;; Zinc-binding dehydrogenase	Probable cinnamyl alcohol dehydrogenase 1 GN=F28P22.13 OS=Arabidopsis thaliana (Mouse-ear cress) PE=2 SV=1	PREDICTED: putative cinnamyl alcohol dehydrogenase 4 [Elaeis guineensis]
c68482.graph_c0	6.71277	17.0663	12.3385	0.677298	0.841142	0.451198	0.000124008	-3.8361	down	--	--	--	--	[O]	Posttranslational modification, protein turnover, chaperones	Ring finger domain;; RING-H2 zinc finger;; Zinc finger, C3HC4 type (RING finger);; Zinc finger, C3HC4 type (RING finger);; Zinc finger, C3HC4 type (RING finger);; Anaphase-promoting complex subunit 11 RING-H2 finger	Putative RING-H2 finger protein ATL69 GN=ATL69 OS=Arabidopsis thaliana (Mouse-ear cress) PE=3 SV=1	PREDICTED: putative RING-H2 finger protein ATL69 [Phoenix dactylifera]
c80027.graph_c0	1.98299	2.83585	2.04076	7.7218	10.0975	8.58495	4.36582e-06	2.31668	up	[R]	General function prediction only	--	--	[K]	Transcription	TPR repeat;; Tetratricopeptide repeat;; TPR repeat;; Tetratricopeptide repeat;; Tetratricopeptide repeat;; Tetratricopeptide repeat;; Tetratricopeptide repeat;; Tetratricopeptide repeat;; Anaphase-promoting complex, cyclosome, subunit 3;; Tetratricopeptide repeat;; Tetratricopeptide repeat;; Tetratricopeptide repeat;; Tetratricopeptide repeat;; Tetratricopeptide repeat;; Tetratricopeptide repeat;…	Probable UDP-N-acetylglucosamine--peptide N-acetylglucosaminyltransferase SEC GN=SEC OS=Arabidopsis thaliana (Mouse-ear cress) PE=2 SV=1	PREDICTED: general transcription factor 3C polypeptide 3 isoform X4 [Elaeis guineensis]
c78841.graph_c0	23.0251	10.6063	14.8818	2.09209	2.42497	1.03532	9.34166e-07	-2.70974	down	[GEPR]	--	Molecular Function: transporter activity (GO:0005215);; Cellular Component: integral component of membrane (GO:0016021);; Biological Process: transmembrane transport (GO:0055085);;	--	[R]	General function prediction only	Major Facilitator Superfamily	--	PREDICTED: hippocampus abundant transcript-like protein 1 [Elaeis guineensis]
c65686.graph_c0	25.508	9.0624	16.8456	5.73173	0.534707	0.645351	0.00773139	-2.48577	down	--	--	Biological Process: nitrogen compound metabolic process (GO:0006807);; Cellular Component: photosystem II (GO:0009523);; Cellular Component: chloroplast thylakoid membrane (GO:0009535);; Biological Process: cellular component organization (GO:0016043);; Biological Process: photosynthesis, light reaction (GO:0019684);; Biological Process: cellular component biogenesis (GO:0044085);; Biological Pro…	K02723|4e-75|vvi:100252545|hypothetical protein LOC100252545	--	--	Photosystem II protein Y (PsbY)	Photosystem II protein psbY-2, chloroplastic (Precursor) GN=PSBY OS=Spinacia oleracea (Spinach) PE=1 SV=2	PREDICTED: photosystem II core complex proteins psbY, chloroplastic [Phoenix dactylifera]
c76943.graph_c0	100.83	75.6837	92.6423	33.1729	12.6762	11.0826	8.45745e-05	-1.85152	down	[O]	Posttranslational modification, protein turnover, chaperones	Biological Process: metabolic process (GO:0008152);; Molecular Function: amino acid binding (GO:0016597);;	--	--	--	ACT domain;; ACT domain;; ACT domain	ACT domain-containing protein ACR4 {ECO:0000305} OS=Arabidopsis thaliana (Mouse-ear cress) PE=2 SV=1	PREDICTED: uncharacterized protein LOC105051015 isoform X2 [Elaeis guineensis]
c78125.graph_c0	64.4444	43.775	49.7929	17.784	9.52735	14.0928	0.00212897	-1.54277	down	[E]	Amino acid transport and metabolism	Molecular Function: cysteine synthase activity (GO:0004124);; Molecular Function: copper ion binding (GO:0005507);; Cellular Component: mitochondrion (GO:0005739);; Biological Process: glycolysis (GO:0006096);; Biological Process: cysteine biosynthetic process from serine (GO:0006535);; Biological Process: phosphatidylinositol biosynthetic process (GO:0006661);; Biological Process: water transpor…	K13034|0.0|sbi:SORBI_06g001610|hypothetical protein	[E]	Amino acid transport and metabolism	Pyridoxal-phosphate dependent enzyme	Bifunctional L-3-cyanoalanine synthase/cysteine synthase C1, mitochondrial (Precursor) GN=F2A19.40 OS=Arabidopsis thaliana (Mouse-ear cress) PE=1 SV=1	PREDICTED: bifunctional L-3-cyanoalanine synthase/cysteine synthase 2, mitochondrial [Phoenix dactylifera]
c80382.graph_c0	24.1831	32.3312	62.1403	54.9552	86.2197	82.2949	0.00741762	1.28525	up	--	--	Molecular Function: cysteine-type peptidase activity (GO:0008234);;	--	[DO]	--	Caspase domain	Metacaspase-9 subunit p10 GN=F21E1.120 OS=Arabidopsis thaliana (Mouse-ear cress) PE=1 SV=1	PREDICTED: metacaspase-9 [Phoenix dactylifera]
c58306.graph_c0	3.69505	12.8143	17.3514	0.624471	0.344683	0.554675	0.00323132	-4.12909	down	--	--	--	--	[R]	General function prediction only	C2H2-type zinc finger	Zinc finger protein ZAT12 GN=MMN10.11 OS=Arabidopsis thaliana (Mouse-ear cress) PE=2 SV=1	PREDICTED: zinc finger protein ZAT11 [Elaeis guineensis]
c81729.graph_c0	14.7643	7.58995	10.7991	0	0	0	7.53675e-12	#NAME?	down	--	--	--	--	--	--	--	--	hypothetical protein CARUB_v10006869mg [Capsella rubella]
c70334.graph_c0	1.27138	0.728025	0.624283	3.05336	5.52414	5.82598	3.3646e-06	2.86073	up	[D]	Cell cycle control, cell division, chromosome partitioning	Biological Process: double-strand break repair via homologous recombination (GO:0000724);; Molecular Function: ATP binding (GO:0005524);; Cellular Component: Smc5-Smc6 complex (GO:0030915);; Biological Process: chromosome organization (GO:0051276);;	--	[L]	Replication, recombination and repair	RecF/RecN/SMC N terminal domain;; AAA domain;; RecF/RecN/SMC N terminal domain;; AAA ATPase domain;; AAA domain	Structural maintenance of chromosomes protein 6A GN=SMC6A OS=Arabidopsis thaliana (Mouse-ear cress) PE=2 SV=1	PREDICTED: structural maintenance of chromosomes protein 6B [Elaeis guineensis]
c75893.graph_c0	42.9381	39.3528	38.7586	74.0095	97.4358	99.9405	0.000528663	1.5492	up	[RTKL]	--	Biological Process: MAPK cascade (GO:0000165);; Molecular Function: MAP kinase activity (GO:0004707);; Molecular Function: ATP binding (GO:0005524);; Biological Process: protein phosphorylation (GO:0006468);;	--	[T]	Signal transduction mechanisms	Protein kinase domain;; Protein tyrosine kinase;; Lipopolysaccharide kinase (Kdo/WaaP) family	Mitogen-activated protein kinase 12 OS=Oryza sativa subsp. japonica (Rice) PE=1 SV=2	PREDICTED: mitogen-activated protein kinase 9-like isoform X1 [Elaeis guineensis]
c70890.graph_c0	1.12681	0.992608	0.812339	1.9909	4.65836	4.26718	0.00370234	2.2861	up	--	--	--	--	[K]	Transcription	--	ENHANCER OF AG-4 protein 2 OS=Arabidopsis thaliana (Mouse-ear cress) PE=2 SV=1	PREDICTED: ENHANCER OF AG-4 protein 2-like [Elaeis guineensis]
c65606.graph_c0	11.2863	5.80433	10.5296	0	0	0.213558	2.00879e-10	-6.65384	down	--	--	--	--	--	--	--	--	PREDICTED: uncharacterized protein LOC103718776 isoform X2 [Phoenix dactylifera]
c69209.graph_c0	0.549494	0.840716	0.908791	3.18698	3.18033	4.38677	6.48187e-05	2.58879	up	[C]	Energy production and conversion	Cellular Component: mitochondrial respiratory chain complex I (GO:0005747);; Molecular Function: NADH dehydrogenase (ubiquinone) activity (GO:0008137);; Cellular Component: integral component of membrane (GO:0016021);; Cellular Component: cytoplasmic membrane-bounded vesicle (GO:0016023);; Biological Process: electron transport chain (GO:0022900);;	K03884|1e-124|osa:6450132|nad6, OrsajM_p11	--	--	NADH-ubiquinone/plastoquinone oxidoreductase chain 6	NADH-ubiquinone oxidoreductase chain 6 GN=ND6 OS=Arabidopsis thaliana (Mouse-ear cress) PE=2 SV=1	NADH dehydrogenase subunit 6 (mitochondrion) [Amborella trichopoda]
c74139.graph_c0	0	0	0.0229833	1.18656	13.4089	6.6842	0.000244082	10.2377	up	--	--	--	--	--	--	--	--	PREDICTED: uncharacterized protein LOC101211570 [Cucumis sativus]
c79844.graph_c0	3.0766	2.20028	2.70536	6.06611	8.26341	6.72851	0.00319235	1.7949	up	--	--	--	--	--	--	Protein of unknown function (DUF295)	F-box protein At3g56470 GN=At3g56470 OS=Arabidopsis thaliana (Mouse-ear cress) PE=2 SV=1	PREDICTED: uncharacterized protein LOC104891917 [Beta vulgaris subsp. vulgaris]
c72268.graph_c0	0.423269	0.28782	0.230352	1.01339	1.48063	0.83394	0.00432634	2.22725	up	--	--	Molecular Function: binding (GO:0005488);;	--	--	--	OST-HTH/LOTUS domain;; RNA recognition motif (a.k.a. RRM, RBD, or RNP domain);; RNA recognition motif. (a.k.a. RRM, RBD, or RNP domain)	Zinc finger CCCH domain-containing protein 18 GN=At2g05160 OS=Arabidopsis thaliana (Mouse-ear cress) PE=2 SV=1	PREDICTED: zinc finger CCCH domain-containing protein 18-like isoform X2 [Phoenix dactylifera]
c63798.graph_c0	41.9523	47.65	40.86	5.32402	4.51548	3.28721	1.66943e-06	-2.93258	down	--	--	--	--	--	--	Protein of unknown function (DUF3339)	--	PREDICTED: uncharacterized protein LOC103485474 [Cucumis melo]
c69846.graph_c0	76.1007	101.115	86.334	25.8081	11.0742	13.7085	6.03094e-05	-2.01279	down	[J]	Translation, ribosomal structure and biogenesis	Molecular Function: structural constituent of ribosome (GO:0003735);; Cellular Component: ribosome (GO:0005840);; Biological Process: translation (GO:0006412);; Biological Process: pattern specification process (GO:0007389);; Biological Process: regulation of cell size (GO:0008361);; Cellular Component: chloroplast stroma (GO:0009570);; Biological Process: plant-type cell wall organization (GO:00…	K02881|1e-74|rcu:RCOM_1690720|50S ribosomal protein L18, chloroplast precursor, putative	[O]	Posttranslational modification, protein turnover, chaperones	Ribosomal L18p/L5e family	50S ribosomal protein L18, chloroplastic (Precursor) GN=RPL18 OS=Arabidopsis thaliana (Mouse-ear cress) PE=2 SV=1	50S ribosomal protein L18, chloroplast precursor, putative [Ricinus communis]
c69953.graph_c0	2.64373	2.8552	2.32139	9.02353	15.4496	14.4737	4.08685e-06	2.69715	up	[S]	Function unknown	--	--	--	--	--	F-box/kelch-repeat protein At1g23390 GN=At1g23390 OS=Arabidopsis thaliana (Mouse-ear cress) PE=2 SV=1	PREDICTED: F-box/kelch-repeat protein At1g23390 [Elaeis guineensis]
c81424.graph_c0	0.263131	0.0894634	0.300041	4.66932	4.25455	2.60038	7.7808e-10	4.55311	up	--	--	--	--	[R]	General function prediction only	PPR repeat;; PPR repeat family;; PPR repeat;; Pentatricopeptide repeat domain;; Tetratricopeptide repeat	Pentatricopeptide repeat-containing protein At4g04370 GN=PCMP-E99 OS=Arabidopsis thaliana (Mouse-ear cress) PE=3 SV=1	PREDICTED: pentatricopeptide repeat-containing protein At4g04370 [Elaeis guineensis]
c69818.graph_c0	1.49309	1.07501	0.90134	60.3378	74.719	85.4339	4.67066e-30	6.38304	up	--	--	--	--	--	--	--	Isoflavone reductase-like protein OS=Olea europaea (Common olive) PE=1 SV=1	PREDICTED: isoflavone reductase-like protein [Phoenix dactylifera]
c77448.graph_c0	56.4825	68.6754	67.0801	14.4036	15.8281	18.0566	0.000548853	-1.62027	down	--	--	--	K13463|1e-139|rcu:RCOM_0498810|Coronatine-insensitive protein, putative	[R]	General function prediction only	--	Coronatine-insensitive protein 1 GN=T28M21.10 OS=Arabidopsis thaliana (Mouse-ear cress) PE=1 SV=1	PREDICTED: coronatine-insensitive protein 1 [Elaeis guineensis]
c75500.graph_c1	19.4385	24.0012	26.7256	6.48385	1.43153	3.4555	0.00602862	-2.26077	down	--	--	Cellular Component: chloroplast (GO:0009507);; Cellular Component: membrane (GO:0016020);; Molecular Function: oxidoreductase activity, acting on the CH-CH group of donors (GO:0016627);;	--	[I]	Lipid transport and metabolism	--	--	PREDICTED: 3-oxo-5-alpha-steroid 4-dehydrogenase 2 [Phoenix dactylifera]
c67755.graph_c0	1.48561	2.10722	1.45097	0	0	0	6.96975e-11	#NAME?	down	[S]	Function unknown	--	--	--	--	Protein kinase domain;; Protein tyrosine kinase;; Leucine Rich repeats (2 copies);; Leucine rich repeat;; Leucine Rich Repeat;; Leucine rich repeat N-terminal domain;; Leucine Rich repeat	Probable LRR receptor-like serine/threonine-protein kinase At3g47570 (Precursor) GN=At3g47570 OS=Arabidopsis thaliana (Mouse-ear cress) PE=2 SV=1	PREDICTED: probable LRR receptor-like serine/threonine-protein kinase At3g47570 [Musa acuminata subsp. malaccensis]
c67864.graph_c0	0.103505	0.316722	0	4.98538	2.89656	3.84552	4.65297e-09	5.13613	up	--	--	Biological Process: secondary cell wall biogenesis (GO:0009834);; Biological Process: glucuronoxylan biosynthetic process (GO:0010417);; Molecular Function: glucuronoxylan glucuronosyltransferase activity (GO:0080116);;	--	[GMW]	--	Exostosin family	Probable beta-1,4-xylosyltransferase IRX10 GN=F17L21.23 OS=Arabidopsis thaliana (Mouse-ear cress) PE=2 SV=1	PREDICTED: probable beta-1,4-xylosyltransferase IRX10L isoform X2 [Vitis vinifera]
c79571.graph_c0	11.1506	8.55439	8.83213	0.671108	4.08948	3.04011	0.00320775	-1.47307	down	[L]	Replication, recombination and repair	Biological Process: cell wall biogenesis (GO:0042546);; Biological Process: xylan metabolic process (GO:0045491);;	--	--	--	Myosin II heavy chain-like	Microtubule-associated protein 70-2 GN=MAP70.2 OS=Arabidopsis thaliana (Mouse-ear cress) PE=1 SV=1	PREDICTED: microtubule-associated protein 70-4-like isoform X1 [Elaeis guineensis]
c64108.graph_c0	65.0758	42.3839	46.367	11.3692	4.99465	7.11015	1.10748e-05	-2.32036	down	[J]	Translation, ribosomal structure and biogenesis	Molecular Function: structural constituent of ribosome (GO:0003735);; Cellular Component: ribosome (GO:0005840);; Biological Process: translation (GO:0006412);;	--	--	--	Ribosomal protein S21	--	PREDICTED: uncharacterized protein LOC105034999 [Elaeis guineensis]
c70601.graph_c0	22.1459	33.8829	44.122	5.33424	4.48882	3.8448	5.68597e-05	-2.50443	down	--	--	--	--	--	--	Protein of unknown function (DUF679)	--	PREDICTED: uncharacterized protein LOC105043490 [Elaeis guineensis]
c74499.graph_c0	0.585084	0.447584	0.627734	1.80457	3.76588	3.0301	0.000216531	2.7659	up	--	--	--	--	[R]	General function prediction only	PPR repeat;; PPR repeat family;; PPR repeat;; Pentatricopeptide repeat domain;; Tetratricopeptide repeat	Putative pentatricopeptide repeat-containing protein At5g37570 GN=PCMP-E37 OS=Arabidopsis thaliana (Mouse-ear cress) PE=3 SV=1	PREDICTED: putative pentatricopeptide repeat-containing protein At5g37570, partial [Elaeis guineensis]
c30315.graph_c0	1.29545	4.05214	8.7019	0	0	0	0.00124657	#NAME?	down	[Q]	Secondary metabolites biosynthesis, transport and catabolism	Molecular Function: monooxygenase activity (GO:0004497);; Molecular Function: iron ion binding (GO:0005506);; Cellular Component: endoplasmic reticulum (GO:0005783);; Molecular Function: electron carrier activity (GO:0009055);; Molecular Function: oxidoreductase activity, acting on paired donors, with incorporation or reduction of molecular oxygen (GO:0016705);; Molecular Function: heme binding (…	--	[QI]	--	Cytochrome P450;; Cytochrome P450	Cytochrome P450 704C1 GN=CYP704C1 OS=Pinus taeda (Loblolly pine) PE=2 SV=1	PREDICTED: cytochrome P450 704C1-like [Elaeis guineensis]
c71603.graph_c0	24.8239	21.3959	14.7845	0.232212	0	0	1.11667e-22	-7.65369	down	--	--	--	--	--	--	--	--	PREDICTED: uncharacterized protein LOC103703070 [Phoenix dactylifera]
c62475.graph_c0	13.8522	38.2428	27.3977	2.49713	5.81475	2.18337	0.00465591	-2.55572	down	[TZDR]	--	Molecular Function: calcium ion binding (GO:0005509);;	K13448|2e-92|pop:POPTR_412211|hypothetical protein	[T]	Signal transduction mechanisms	EF hand;; EF-hand domain pair;; EF-hand domain;; EF hand;; EF-hand domain pair;; Cytoskeletal-regulatory complex EF hand;; Secreted protein acidic and rich in cysteine Ca binding region;; Caleosin related protein	Calmodulin-like protein 3 GN=CML3 OS=Arabidopsis thaliana (Mouse-ear cress) PE=2 SV=1	PREDICTED: calmodulin-like protein 3 [Elaeis guineensis]
c72852.graph_c0	324.941	268.87	275.612	104.066	68.6257	75.4486	0.00206503	-1.42272	down	[IQR]	--	Cellular Component: peroxisome (GO:0005777);; Cellular Component: plasma membrane (GO:0005886);; Molecular Function: 2,4-dienoyl-CoA reductase (NADPH) activity (GO:0008670);; Biological Process: oxidation-reduction process (GO:0055114);;	K13237|1e-174|osa:4336980|Os04g0614000	[R]	General function prediction only	Enoyl-(Acyl carrier protein) reductase;; short chain dehydrogenase;; KR domain	Peroxisomal 2,4-dienoyl-CoA reductase GN=At3g12800 OS=Arabidopsis thaliana (Mouse-ear cress) PE=2 SV=1	PREDICTED: peroxisomal 2,4-dienoyl-CoA reductase [Phoenix dactylifera]
c79407.graph_c0	19.8821	17.4564	18.6782	54.3	43.3756	47.9886	5.17007e-05	1.76261	up	[T]	Signal transduction mechanisms	Molecular Function: catalytic activity (GO:0003824);;	--	[T]	Signal transduction mechanisms	Protein phosphatase 2C	Probable protein phosphatase 2C 64 OS=Oryza sativa subsp. japonica (Rice) PE=2 SV=2	PREDICTED: probable protein phosphatase 2C 64 isoform X2 [Elaeis guineensis]
c71819.graph_c0	1.72176	3.00013	3.68115	7.09267	5.92249	12.7614	0.00289377	1.97054	up	[GEPR]	--	Molecular Function: galactose transmembrane transporter activity (GO:0005354);; Molecular Function: glucose transmembrane transporter activity (GO:0005355);; Molecular Function: myo-inositol transmembrane transporter activity (GO:0005365);; Cellular Component: plasma membrane (GO:0005886);; Molecular Function: D-xylose transmembrane transporter activity (GO:0015148);; Molecular Function: glycerol…	--	[R]	General function prediction only	Sugar (and other) transporter;; Major Facilitator Superfamily	Polyol transporter 5 GN=PLT5 OS=Arabidopsis thaliana (Mouse-ear cress) PE=1 SV=2	PREDICTED: putative polyol transporter 1 [Elaeis guineensis]
c72023.graph_c0	0.287871	0.342563	0	2.75689	3.08813	4.42936	7.88714e-08	4.40069	up	--	--	Molecular Function: acid phosphatase activity (GO:0003993);; Molecular Function: metal ion binding (GO:0046872);;	--	[G]	Carbohydrate transport and metabolism	Iron/zinc purple acid phosphatase-like protein C;; Calcineurin-like phosphoesterase	Nucleotide pyrophosphatase/phosphodiesterase (Fragments) OS=Hordeum vulgare (Barley) PE=1 SV=2	purple acid phosphatase [Acacia mangium]
c72468.graph_c0	0.0474481	0	0.0885336	0.681601	3.45233	2.45729	0.000482566	6.01707	up	--	--	Molecular Function: organic cyclic compound binding (GO:0097159);; Molecular Function: heterocyclic compound binding (GO:1901363);;	--	[R]	General function prediction only	--	--	gag-pol polyprotein, partial [Caragana korshinskii]
c64421.graph_c0	47.8083	71.1141	68.2466	2.15085	1.8582	0.872164	8.89835e-17	-4.88536	down	--	--	--	--	--	--	--	--	PREDICTED: uncharacterized protein At1g04910 isoform X2 [Phoenix dactylifera]
c64825.graph_c0	11.4139	10.4452	11.3453	0.495766	0.447779	0.480388	4.45126e-09	-4.16056	down	[O]	Posttranslational modification, protein turnover, chaperones	--	--	[O]	Posttranslational modification, protein turnover, chaperones	Ring finger domain;; RING-H2 zinc finger;; Zinc finger, C3HC4 type (RING finger);; zinc-RING finger domain;; Zinc finger, C3HC4 type (RING finger);; Anaphase-promoting complex subunit 11 RING-H2 finger	RING-H2 finger protein ATL16 GN=ATL16 OS=Arabidopsis thaliana (Mouse-ear cress) PE=2 SV=1	PREDICTED: RING-H2 finger protein ATL16-like [Elaeis guineensis]
c69899.graph_c1	2.28212	2.15139	2.03233	0.350621	0.290293	0.389291	0.0045773	-2.27036	down	[R]	General function prediction only	--	--	[A]	RNA processing and modification	Sec63 Brl domain	--	PREDICTED: probable ATP-dependent DNA helicase HFM1 [Phoenix dactylifera]
c57053.graph_c0	2.17475	1.68585	1.78547	0	0	0	1.53388e-10	#NAME?	down	[D]	Cell cycle control, cell division, chromosome partitioning	Biological Process: regulation of cyclin-dependent protein serine/threonine kinase activity (GO:0000079);; Cellular Component: nucleus (GO:0005634);; Molecular Function: protein kinase binding (GO:0019901);; Biological Process: DNA endoreduplication (GO:0042023);; Biological Process: cell division (GO:0051301);;	K06627|2e-46|pop:POPTR_548650|hypothetical protein	[D]	Cell cycle control, cell division, chromosome partitioning	Cyclin, N-terminal domain	Cyclin-A2-1 GN=F18G18.15 OS=Arabidopsis thaliana (Mouse-ear cress) PE=2 SV=3	PREDICTED: cyclin-A2-1-like isoform X3 [Phoenix dactylifera]
c66322.graph_c0	0.164378	0.111776	0	2.26873	3.29672	2.6526	9.06428e-09	5.30589	up	--	--	Molecular Function: RNA binding (GO:0003723);; Cellular Component: intracellular (GO:0005622);; Biological Process: RNA processing (GO:0006396);;	K13096|2e-73|osa:4346613|Os09g0281600	[R]	General function prediction only	G-patch domain;; DExH-box splicing factor binding site	SURP and G-patch domain-containing protein 1-like protein GN=At3g52120 OS=Arabidopsis thaliana (Mouse-ear cress) PE=2 SV=1	PREDICTED: SURP and G-patch domain-containing protein 1-like protein isoform X2 [Phoenix dactylifera]
c62120.graph_c0	1.18575	0.940686	1.10625	7.79313	5.16179	5.63657	0.000138438	2.91074	up	--	--	--	--	--	--	--	--	PREDICTED: LOW QUALITY PROTEIN: uncharacterized protein LOC105054857 [Elaeis guineensis]
c51600.graph_c0	4.52446	7.0349	6.33166	0.0466246	0	0.12424	2.02056e-10	-6.37316	down	[GER]	--	Cellular Component: membrane (GO:0016020);; Cellular Component: cytoplasmic membrane-bounded vesicle (GO:0016023);;	--	--	--	EamA-like transporter family	WAT1-related protein At4g30420 GN=At4g30420 OS=Arabidopsis thaliana (Mouse-ear cress) PE=3 SV=1	PREDICTED: WAT1-related protein At4g30420 [Elaeis guineensis]
c80202.graph_c0	37.4418	64.376	55.4439	3.25131	12.7129	10.1562	2.21239e-05	-2.22063	down	[E]	Amino acid transport and metabolism	Biological Process: amino acid transmembrane transport (GO:0003333);; Cellular Component: plasma membrane (GO:0005886);; Biological Process: response to nematode (GO:0009624);; Molecular Function: amino acid transmembrane transporter activity (GO:0015171);; Cellular Component: integral component of membrane (GO:0016021);;	--	[E]	Amino acid transport and metabolism	Amino acid permease;; Amino acid permease;; C-terminus of AA_permease	Cationic amino acid transporter 6, chloroplastic (Precursor) GN=CAT6 OS=Arabidopsis thaliana (Mouse-ear cress) PE=2 SV=1	PREDICTED: cationic amino acid transporter 7, chloroplastic-like [Musa acuminata subsp. malaccensis]
c69220.graph_c0	2.59759	1.17756	2.31572	0	0	0	4.61955e-10	#NAME?	down	--	--	--	--	--	--	Plant protein of unknown function	Putative UPF0481 protein At3g02645 GN=At3g02645 OS=Arabidopsis thaliana (Mouse-ear cress) PE=3 SV=1	PREDICTED: putative UPF0481 protein At3g02645 [Phoenix dactylifera]
c67242.graph_c0	130.824	82.5962	86.0245	233.13	159.549	137.729	0.00354455	1.224	up	--	--	Molecular Function: glutathione transferase activity (GO:0004364);; Cellular Component: vacuole (GO:0005773);; Cellular Component: endoplasmic reticulum (GO:0005783);; Cellular Component: Golgi apparatus (GO:0005794);; Biological Process: ER to Golgi vesicle-mediated transport (GO:0006888);; Cellular Component: membrane (GO:0016020);; Cellular Component: cytoplasmic membrane-bounded vesicle (GO:0…	K00799|1e-83|sbi:SORBI_01g010540|hypothetical protein	--	--	MAPEG family	--	PREDICTED: microsomal glutathione S-transferase 3-like [Phoenix dactylifera]
c68437.graph_c0	0.969918	0.409368	0.655264	3.13706	8.89164	10.1667	0.00019536	3.85577	up	[L]	Replication, recombination and repair	--	--	[A]	RNA processing and modification	AAA domain;; AAA domain	Probable helicase MAGATAMA 3 GN=MAA3 OS=Arabidopsis thaliana (Mouse-ear cress) PE=2 SV=1	PREDICTED: helicase SEN1-like [Elaeis guineensis]
c68441.graph_c0	0.92306	1.17689	0.775054	0.0779997	0	0	3.81915e-08	-4.83531	down	[S]	Function unknown	--	--	[R]	General function prediction only	Leucine Rich repeats (2 copies);; Leucine rich repeat;; Leucine Rich Repeat;; Leucine Rich repeat;; Leucine rich repeat N-terminal domain;; Leucine rich repeat	Probable leucine-rich repeat receptor-like protein kinase At1g35710 (Precursor) GN=At1g35710 OS=Arabidopsis thaliana (Mouse-ear cress) PE=2 SV=1	PREDICTED: LRR receptor-like serine/threonine-protein kinase GSO1 [Musa acuminata subsp. malaccensis]
c68408.graph_c0	68.5345	89.4016	72.3902	22.3433	11.2764	14.0972	7.71267e-05	-1.90206	down	--	--	Cellular Component: plastid (GO:0009536);; Cellular Component: membrane (GO:0016020);;	--	[U]	Intracellular trafficking, secretion, and vesicular transport	PRA1 family protein	PRA1 family protein F3 GN=PRA1F3 OS=Arabidopsis thaliana (Mouse-ear cress) PE=1 SV=1	PREDICTED: PRA1 family protein F3 [Elaeis guineensis]
c38934.graph_c1	4.30777	2.26351	3.41002	0	0	0	2.81167e-10	#NAME?	down	--	--	--	--	--	--	--	--	hypothetical protein EMIHUDRAFT_463393, partial [Emiliania huxleyi CCMP1516]
c66777.graph_c0	388.999	396.986	341.247	162.959	75.116	85.6615	0.00318228	-1.42145	down	--	--	--	--	--	--	Protein of unknown function (DUF1313)	Protein ELF4-LIKE 4 OS=Arabidopsis thaliana (Mouse-ear cress) PE=2 SV=1	hypothetical protein L484_002611 [Morus notabilis]
c78407.graph_c0	16.081	10.7171	10.1613	24.8764	36.3065	45.0816	2.81557e-05	1.91791	up	--	--	--	--	[OE]	--	Serine carboxypeptidase;; GDSL-like Lipase/Acylhydrolase	Serine carboxypeptidase-like 40 (Precursor) GN=SCPL40 OS=Arabidopsis thaliana (Mouse-ear cress) PE=2 SV=2	PREDICTED: serine carboxypeptidase II-3-like [Elaeis guineensis]
c77161.graph_c0	11.6201	9.30412	9.83822	13.0349	23.6572	23.2868	0.00731723	1.35337	up	[R]	General function prediction only	Cellular Component: membrane (GO:0016020);;	--	--	--	von Willebrand factor type A domain;; von Willebrand factor type A domain;; von Willebrand factor type A domain	--	PREDICTED: LOW QUALITY PROTEIN: inter alpha-trypsin inhibitor, heavy chain 4-like [Phoenix dactylifera]
c70851.graph_c0	3.67288	2.1214	2.1468	0.186966	0.0619184	0	8.02008e-07	-4.58659	down	--	--	--	--	[R]	General function prediction only	PPR repeat family;; PPR repeat;; Pentatricopeptide repeat domain;; PPR repeat;; Tetratricopeptide repeat;; Tetratricopeptide repeat	Pentatricopeptide repeat-containing protein At1g02370, mitochondrial (Precursor) GN=At1g02370 OS=Arabidopsis thaliana (Mouse-ear cress) PE=2 SV=1	PREDICTED: pentatricopeptide repeat-containing protein At4g01990, mitochondrial-like [Phoenix dactylifera]
c76874.graph_c0	64.0126	60.8528	51.2249	5.43177	2.34228	3.16619	2.62093e-12	-3.62912	down	--	--	Molecular Function: hydrolase activity, acting on ester bonds (GO:0016788);;	--	--	--	GDSL-like Lipase/Acylhydrolase	GDSL esterase/lipase At4g26790 (Precursor) GN=At4g26790 OS=Arabidopsis thaliana (Mouse-ear cress) PE=2 SV=1	PREDICTED: GDSL esterase/lipase At2g04570-like [Phoenix dactylifera]
c55536.graph_c0	59.939	24.7207	35.9835	0	0	0	4.59684e-16	#NAME?	down	--	--	--	K01490|5e-06|pop:POPTR_808714|AMP deaminase (EC:3.5.4.6)	--	--	--	--	--
c81676.graph_c0	1.12196	1.9073	2.44237	19.9094	40.8169	18.9473	6.48602e-05	4.24054	up	--	--	Cellular Component: integral component of membrane (GO:0016021);;	--	[I]	Lipid transport and metabolism	--	Elongation of fatty acids protein 3-like GN=HOS3 OS=Arabidopsis thaliana (Mouse-ear cress) PE=2 SV=1	PREDICTED: putative elongation of fatty acids protein DDB_G0272012 [Phoenix dactylifera]
c73760.graph_c0	6.57925	4.83175	6.08902	1.02296	0.368237	1.1259	0.00162061	-2.41958	down	--	--	Cellular Component: chloroplast thylakoid (GO:0009534);;	--	--	--	Uncharacterized conserved protein (DUF2358);; SOUL heme-binding protein;; SOUL heme-binding protein	Heme-binding-like protein At3g10130, chloroplastic (Precursor) GN=At3g10130 OS=Arabidopsis thaliana (Mouse-ear cress) PE=2 SV=1	PREDICTED: uncharacterized protein LOC104595304 [Nelumbo nucifera]
c31802.graph_c0	2.08353	1.39465	0.546705	5.28183	2.45983	3.44531	0.0086597	1.87247	up	[S]	Function unknown	--	--	--	--	Protein of unknown function (DUF502)	--	hypothetical protein AMTR_s00109p00051840 [Amborella trichopoda]
c77715.graph_c0	48.084	81.0615	74.3046	5.99086	8.96012	8.75435	3.0418e-07	-2.73605	down	--	--	--	--	[G]	Carbohydrate transport and metabolism	NADH(P)-binding;; NmrA-like family;; NAD dependent epimerase/dehydratase family;; short chain dehydrogenase;; KR domain	Divinyl chlorophyllide a 8-vinyl-reductase, chloroplastic (Precursor) GN=DVR OS=Cucumis sativus (Cucumber) PE=1 SV=1	PREDICTED: divinyl chlorophyllide a 8-vinyl-reductase, chloroplastic [Elaeis guineensis]
c74344.graph_c0	21.1489	9.21575	10.6148	2.7146	2.8094	1.58234	0.00151064	-2.10892	down	[R]	General function prediction only	--	--	[R]	General function prediction only	Haloacid dehalogenase-like hydrolase;; haloacid dehalogenase-like hydrolase;; HAD-hyrolase-like	--	PREDICTED: haloacid dehalogenase-like hydrolase domain-containing protein 3 [Elaeis guineensis]
c66078.graph_c0	4.07045	6.14122	5.4194	0	0	0	2.10523e-13	#NAME?	down	[Q]	Secondary metabolites biosynthesis, transport and catabolism	Molecular Function: monooxygenase activity (GO:0004497);; Molecular Function: binding (GO:0005488);; Molecular Function: oxidoreductase activity, acting on paired donors, with incorporation or reduction of molecular oxygen (GO:0016705);;	--	[Q]	Secondary metabolites biosynthesis, transport and catabolism	Cytochrome P450	Premnaspirodiene oxygenase GN=CYP71D55 OS=Hyoscyamus muticus (Egyptian henbane) PE=1 SV=1	PREDICTED: premnaspirodiene oxygenase-like [Elaeis guineensis]
c77346.graph_c0	1.87866	1.23185	0.625963	8.27761	5.44513	8.76249	9.23295e-05	2.98479	up	--	--	--	--	--	--	--	Mediator of RNA polymerase II transcription subunit 17 GN=F5O24.60 OS=Arabidopsis thaliana (Mouse-ear cress) PE=1 SV=1	RNA polymerase II transcription mediator, partial [Lilium brownii]
c79246.graph_c0	5.17857	5.0708	4.47706	22.9592	27.3417	37.9358	2.91351e-10	2.96104	up	--	--	Cellular Component: plastid (GO:0009536);; Biological Process: cellular process (GO:0009987);; Biological Process: gene expression (GO:0010467);;	K06100|0.0|osa:4344390|Os07g0693900	[A]	RNA processing and modification	Symplekin tight junction protein C terminal	--	PREDICTED: uncharacterized protein LOC105044609 [Elaeis guineensis]
c62109.graph_c0	0	0	0	1.72589	1.93455	2.15798	9.33544e-13	Inf	up	--	--	--	--	--	--	F-box domain	F-box protein At5g07610 GN=At5g07610 OS=Arabidopsis thaliana (Mouse-ear cress) PE=2 SV=1	PREDICTED: F-box protein At5g07610-like [Phoenix dactylifera]
c57312.graph_c0	44.5994	46.3946	40.6446	0.623957	0.826556	0	3.90525e-16	-6.10112	down	--	--	--	--	--	--	--	--	unknown [Medicago truncatula]
c59013.graph_c0	92.5715	52.795	51.2448	29.8214	12.7883	13.8554	0.00928187	-1.39913	down	--	--	Cellular Component: cytoplasmic membrane-bounded vesicle (GO:0016023);;	--	--	--	SAM domain (Sterile alpha motif);; SAM domain (Sterile alpha motif)	--	hypothetical protein OsI_38513 [Oryza sativa Indica Group]
c80136.graph_c0	1.5545	3.77013	2.965	0.496237	0.531693	0.388917	0.00579557	-2.19045	down	[RTKL]	--	Molecular Function: protein kinase activity (GO:0004672);;	--	[T]	Signal transduction mechanisms	Protein kinase domain;; Protein tyrosine kinase;; Carbohydrate-binding protein of the ER;; Di-glucose binding within endoplasmic reticulum	Probable receptor-like protein kinase At5g24010 (Precursor) GN=At5g24010 OS=Arabidopsis thaliana (Mouse-ear cress) PE=1 SV=1	PREDICTED: probable receptor-like protein kinase At5g24010 [Elaeis guineensis]
c71661.graph_c0	18.9773	16.4141	19.5856	40.9418	60.1105	75.7186	4.32071e-06	2.06748	up	[S]	Function unknown	Cellular Component: plasma membrane (GO:0005886);; Cellular Component: integral component of membrane (GO:0016021);; Biological Process: transmembrane transport (GO:0055085);;	--	--	--	OPT oligopeptide transporter protein	Probable metal-nicotianamine transporter YSL14 GN=OJ1643_A10.18 OS=Oryza sativa subsp. japonica (Rice) PE=2 SV=1	PREDICTED: probable metal-nicotianamine transporter YSL12 [Elaeis guineensis]
c74533.graph_c0	1320.27	1953.81	1752.54	213.321	172.621	177.849	1.11605e-07	-2.78878	down	[G]	Carbohydrate transport and metabolism	Molecular Function: transporter activity (GO:0005215);; Biological Process: transport (GO:0006810);; Cellular Component: integral component of membrane (GO:0016021);;	--	[G]	Carbohydrate transport and metabolism	Major intrinsic protein	Aquaporin PIP2-4 GN=PIP2-4 OS=Zea mays (Maize) PE=1 SV=1	plasma membrane intrinsic protein 1 [Lilium hybrid cultivar]
c82418.graph_c0	4.97233	1.26793	2.60941	0.196954	0	0	0.000786349	-5.07018	down	--	--	--	--	--	--	--	--	PREDICTED: uncharacterized protein LOC103708853 [Phoenix dactylifera]
c79931.graph_c1	43.5026	56.0012	60.4331	5.86656	11.2294	13.9833	1.16778e-05	-1.99357	down	--	--	--	K13463|1e-130|osa:4338955|Os05g0449500	[R]	General function prediction only	--	Coronatine-insensitive protein 1 GN=T28M21.10 OS=Arabidopsis thaliana (Mouse-ear cress) PE=1 SV=1	PREDICTED: coronatine-insensitive protein 1-like [Elaeis guineensis]
c71768.graph_c0	6.82599	6.74821	5.48656	0	0	0	1.85249e-10	#NAME?	down	--	--	--	--	--	--	--	Mulatexin {ECO:0000303|PubMed:19476960} (Precursor) OS=Morus alba (White mulberry) PE=1 SV=2	SAD1f [Volvox carteri f. nagariensis]
c68462.graph_c0	4.7073	10.8031	9.88129	0.0662953	0	0.441642	3.37377e-07	-5.32192	down	--	--	Biological Process: fatty acid biosynthetic process (GO:0006633);; Cellular Component: plastid (GO:0009536);; Molecular Function: oxidoreductase activity, acting on single donors with incorporation of molecular oxygen, incorporation of two atoms of oxygen (GO:0016702);; Molecular Function: metal ion binding (GO:0046872);; Biological Process: anther development (GO:0048653);;	K00454|1e-115|osa:4331824|Os03g0179900	--	--	Lipoxygenase;; PLAT/LH2 domain	Probable lipoxygenase 6 OS=Oryza sativa subsp. japonica (Rice) PE=2 SV=2	PREDICTED: probable lipoxygenase 6 [Elaeis guineensis]
c78185.graph_c0	5.86672	1.81333	2.32203	10.3656	7.71141	9.3071	0.00641974	1.87466	up	--	--	--	--	[D]	Cell cycle control, cell division, chromosome partitioning	--	--	PREDICTED: uncharacterized protein LOC105060200 isoform X2 [Elaeis guineensis]
c51360.graph_c0	0.110472	0	0	4.76086	3.70984	3.23375	8.59766e-11	7.22033	up	--	--	--	--	--	--	--	Formin-like protein 16 (Precursor) GN=OsJ_008039 OS=Oryza sativa subsp. japonica (Rice) PE=2 SV=1	PREDICTED: LOW QUALITY PROTEIN: uncharacterized protein LOC103707977 [Phoenix dactylifera]
c73134.graph_c0	6.91921	6.54111	6.50777	0.665491	1.57424	1.39333	0.00264194	-2.07209	down	[K]	Transcription	Biological Process: plastid organization (GO:0009657);; Biological Process: gene expression (GO:0010467);; Biological Process: RNA biosynthetic process (GO:0032774);; Biological Process: ncRNA metabolic process (GO:0034660);; Biological Process: single-organism metabolic process (GO:0044710);;	--	--	--	Sigma-70 factor, region 1.2	RNA polymerase sigma factor sigB (Precursor) GN=At1g08540 OS=Arabidopsis thaliana (Mouse-ear cress) PE=2 SV=2	PREDICTED: RNA polymerase sigma factor sigB-like [Phoenix dactylifera]
c78294.graph_c0	0	0	0	0.666484	0.570836	0.949229	1.08222e-11	Inf	up	--	--	--	--	--	--	--	--	hypothetical protein GUITHDRAFT_113400 [Guillardia theta CCMP2712]
c74782.graph_c1	3.51127	1.82727	2.07247	0.302761	0	0	2.6038e-06	-4.21321	down	[E]	Amino acid transport and metabolism	Molecular Function: nucleotide binding (GO:0000166);; Biological Process: shoot system morphogenesis (GO:0010016);; Biological Process: RNA metabolic process (GO:0016070);; Biological Process: photosynthesis, light reaction (GO:0019684);; Biological Process: cellular biosynthetic process (GO:0044249);; Biological Process: organ development (GO:0048513);; Biological Process: oxidation-reduction pr…	K00215|1e-111|osa:4331417|Os03g0118600	--	--	Dihydrodipicolinate reductase, N-terminus	Putative 4-hydroxy-tetrahydrodipicolinate reductase 3, chloroplastic (Precursor) GN=DAPB3 OS=Arabidopsis thaliana (Mouse-ear cress) PE=2 SV=1	PREDICTED: putative 4-hydroxy-tetrahydrodipicolinate reductase 3, chloroplastic [Elaeis guineensis]
c72446.graph_c0	4.96243	8.7834	8.98709	0.0822218	0.408448	0.766836	1.42538e-07	-3.82268	down	--	--	--	--	--	--	Transferase family	Uncharacterized acetyltransferase At3g50280 GN=At3g50280 OS=Arabidopsis thaliana (Mouse-ear cress) PE=3 SV=1	PREDICTED: uncharacterized acetyltransferase At3g50280-like [Elaeis guineensis]
c76442.graph_c0	12.7807	6.88764	7.52917	17.2574	18.9432	28.9636	0.000494465	1.65893	up	--	--	--	K13168|1e-95|vvi:100267903|hypothetical protein LOC100267903	[A]	RNA processing and modification	--	Serine/arginine-rich splicing factor SR34B GN=T14P8.21 OS=Arabidopsis thaliana (Mouse-ear cress) PE=2 SV=1	PREDICTED: CLK4-associating serine/arginine rich protein isoform X4 [Phoenix dactylifera]
c77386.graph_c0	284.441	183.335	221.348	51.9624	40.3038	39.7897	6.21172e-06	-1.98774	down	--	--	--	--	[T]	Signal transduction mechanisms	--	Proline-rich receptor-like protein kinase PERK9 GN=PERK9 OS=Arabidopsis thaliana (Mouse-ear cress) PE=2 SV=1	hypothetical protein EMIHUDRAFT_122496, partial [Emiliania huxleyi CCMP1516]
c74832.graph_c0	25.588	14.1178	19.7096	0	0	0	4.06193e-18	#NAME?	down	--	--	--	--	--	--	--	--	PREDICTED: putative pentatricopeptide repeat-containing protein At1g56570 [Elaeis guineensis]
c75608.graph_c0	26.4781	24.7674	17.2686	5.51405	2.89721	2.54307	9.56577e-05	-2.25958	down	[J]	Translation, ribosomal structure and biogenesis	Molecular Function: nucleic acid binding (GO:0003676);; Cellular Component: mitochondrion (GO:0005739);; Molecular Function: methyltransferase activity (GO:0008168);; Biological Process: gene expression (GO:0010467);; Biological Process: RNA metabolic process (GO:0016070);; Biological Process: methylation (GO:0032259);; Biological Process: cellular biosynthetic process (GO:0044249);; Biological P…	--	--	--	SpoU rRNA Methylase family	--	PREDICTED: uncharacterized protein LOC105038906 [Elaeis guineensis]
c61602.graph_c0	0.428754	0.0971832	0.0888905	93.2325	119.386	138.914	2.48109e-55	9.59752	up	[Q]	Secondary metabolites biosynthesis, transport and catabolism	Molecular Function: oxidoreductase activity (GO:0016491);; Molecular Function: metal ion binding (GO:0046872);;	--	[QI]	--	Cytochrome P450	Taxane 13-alpha-hydroxylase GN=CYP725A2 OS=Taxus cuspidata (Japanese yew) PE=1 SV=1	PREDICTED: taxane 13-alpha-hydroxylase-like isoform X1 [Elaeis guineensis]
c71785.graph_c0	6.8671	3.12012	3.61104	0.580278	0.174703	0.351423	0.000128929	-3.2171	down	--	--	Biological Process: regulation of biological process (GO:0050789);;	--	[S]	Function unknown	Uncharacterized conserved protein (DUF2348);; Elongator subunit Iki1;; PAXNEB protein	Elongator complex protein 6 GN=ELP6 OS=Arabidopsis thaliana (Mouse-ear cress) PE=1 SV=1	PREDICTED: elongator complex protein 6 [Elaeis guineensis]
c66268.graph_c0	22.12	12.8506	12.5616	1.54409	0.672849	1.29933	4.11627e-06	-3.36272	down	--	--	Molecular Function: structural constituent of ribosome (GO:0003735);; Cellular Component: ribosome (GO:0005840);; Biological Process: translation (GO:0006412);; Cellular Component: membrane (GO:0016020);;	--	[O]	Posttranslational modification, protein turnover, chaperones	Ribosomal L18p/L5e family	--	PREDICTED: uncharacterized protein LOC100826705 [Brachypodium distachyon]
c74752.graph_c0	12.4158	12.1649	8.38796	2.53244	1.45485	2.27234	0.00300285	-2.01938	down	--	--	--	--	--	--	--	Proline-rich receptor-like protein kinase PERK2 GN=PERK2 OS=Arabidopsis thaliana (Mouse-ear cress) PE=2 SV=3	PREDICTED: uncharacterized protein LOC105039582 [Elaeis guineensis]
c69877.graph_c0	0.0879204	0.269033	0.328102	4.60621	7.38128	8.21577	6.10919e-12	5.23342	up	--	--	--	--	--	--	Protein of unknown function (DUF677)	UPF0496 protein At3g49070 GN=At3g49070 OS=Arabidopsis thaliana (Mouse-ear cress) PE=2 SV=1	PREDICTED: UPF0496 protein 3 [Elaeis guineensis]
c79062.graph_c0	121.74	84.4429	95.8013	14.6232	9.44944	9.77552	1.57657e-09	-2.76456	down	--	--	--	--	--	--	Plant protein 1589 of unknown function (A_thal_3526)	--	PREDICTED: uncharacterized protein LOC103702959 isoform X2 [Phoenix dactylifera]
c67691.graph_c0	109.765	42.5958	76.4319	9.83452	2.87378	2.31229	4.03018e-06	-3.51904	down	--	--	Biological Process: response to stress (GO:0006950);;	--	--	--	Late embryogenesis abundant protein	Indole-3-acetic acid-induced protein ARG2 GN=ARG2 OS=Vigna radiata var. radiata (Mung bean) PE=2 SV=1	PREDICTED: uncharacterized protein LOC105056673 [Elaeis guineensis]
c69264.graph_c0	70.6667	108.178	120.561	10.5262	14.8238	23.7238	7.04227e-06	-2.24835	down	--	--	--	--	--	--	Plant organelle RNA recognition domain	Protein ROOT PRIMORDIUM DEFECTIVE 1 GN=RPD1 OS=Arabidopsis thaliana (Mouse-ear cress) PE=1 SV=1	PREDICTED: protein ROOT PRIMORDIUM DEFECTIVE 1 [Elaeis guineensis]
c56365.graph_c0	18.3879	17.294	18.4918	0.403584	0.334143	0.268857	2.43555e-08	-5.36488	down	--	--	Biological Process: lipid metabolic process (GO:0006629);; Cellular Component: cytoplasmic membrane-bounded vesicle (GO:0016023);; Molecular Function: hydrolase activity, acting on ester bonds (GO:0016788);;	--	--	--	GDSL-like Lipase/Acylhydrolase	GDSL esterase/lipase At2g04570 (Precursor) GN=At2g04570 OS=Arabidopsis thaliana (Mouse-ear cress) PE=2 SV=1	hypothetical protein OsI_30460 [Oryza sativa Indica Group]
c63668.graph_c0	20.3859	38.5895	39.4089	8.06999	2.82677	4.1354	0.000841379	-2.35403	down	--	--	--	--	--	--	--	--	PREDICTED: uncharacterized protein LOC103989217 [Musa acuminata subsp. malaccensis]
c78826.graph_c0	1.60631	1.15434	1.02178	0.154244	0.204328	0.164406	0.001053	-2.45666	down	--	--	--	--	[K]	Transcription	CCT motif	Protein CHLOROPLAST IMPORT APPARATUS 2 (Precursor) GN=CIA2 OS=Arabidopsis thaliana (Mouse-ear cress) PE=2 SV=1	PREDICTED: protein CHLOROPLAST IMPORT APPARATUS 2-like isoform X2 [Elaeis guineensis]
c82497.graph_c0	3.92169	3.92735	4.39051	0	0.299311	0.080277	1.48971e-07	-4.60445	down	[P]	Inorganic ion transport and metabolism	Molecular Function: magnesium ion binding (GO:0000287);; Molecular Function: phospholipid-translocating ATPase activity (GO:0004012);; Molecular Function: ATP binding (GO:0005524);; Cellular Component: mitochondrion (GO:0005739);; Biological Process: cation transport (GO:0006812);; Molecular Function: zinc ion binding (GO:0008270);; Biological Process: phospholipid transport (GO:0015914);; Cellul…	K01530|1e-136|sbi:SORBI_10g022370|hypothetical protein	[R]	General function prediction only	E1-E2 ATPase	Putative phospholipid-transporting ATPase 5 GN=ALA5 OS=Arabidopsis thaliana (Mouse-ear cress) PE=3 SV=1	PREDICTED: putative phospholipid-transporting ATPase 4 isoform X2 [Elaeis guineensis]
c66021.graph_c0	6.29777	4.26488	3.94912	0	0	0	7.53675e-12	#NAME?	down	--	--	--	--	[TZ]	--	Formin Homology 2 Domain	Formin-like protein 11 (Precursor) GN=FH11 OS=Arabidopsis thaliana (Mouse-ear cress) PE=2 SV=1	PREDICTED: formin-like protein 2 [Elaeis guineensis]
c74927.graph_c0	50.6957	41.8636	53.6912	12.6459	10.1579	12.648	0.000293926	-1.66103	down	[R]	General function prediction only	--	--	--	--	Ankyrin repeats (3 copies);; Ankyrin repeat;; Ankyrin repeats (many copies);; Ankyrin repeats (many copies);; Ankyrin repeat	E3 ubiquitin-protein ligase XB3 OS=Oryza sativa subsp. japonica (Rice) PE=1 SV=1	PREDICTED: E3 ubiquitin-protein ligase XB3-like [Phoenix dactylifera]
c68972.graph_c0	5.37105	1.08427	2.45327	0	0	0	0.00015984	#NAME?	down	[MG]	--	--	--	[V]	Defense mechanisms	NAD dependent epimerase/dehydratase family;; 3-beta hydroxysteroid dehydrogenase/isomerase family;; NmrA-like family;; NADH(P)-binding;; Male sterility protein	Dihydroflavonol-4-reductase GN=F OS=Callistephus chinensis (China aster) PE=2 SV=1	PREDICTED: dihydroflavonol-4-reductase-like [Elaeis guineensis]
c68748.graph_c0	9.28463	12.5092	12.5407	1.66866	1.69664	2.02821	4.91331e-05	-2.30156	down	--	--	Biological Process: protein homooligomerization (GO:0051260);;	--	[R]	General function prediction only	BTB/POZ domain	BTB/POZ domain-containing protein At2g24240 GN=At2g24240 OS=Arabidopsis thaliana (Mouse-ear cress) PE=2 SV=1	PREDICTED: BTB/POZ domain-containing protein At4g30940 [Elaeis guineensis]
c56011.graph_c0	0	0.255086	0.0777732	2.25415	2.6828	1.87707	2.5382e-08	4.66864	up	--	--	--	--	--	--	--	--	PREDICTED: uncharacterized protein LOC105048304 isoform X3 [Elaeis guineensis]
c74992.graph_c0	187.437	117.922	124.284	25.8568	25.5281	14.8467	1.47801e-07	-2.29305	down	--	--	--	--	--	--	Protein of unknown function (DUF3049)	Protein FANTASTIC FOUR 1 GN=FAF1 OS=Arabidopsis thaliana (Mouse-ear cress) PE=2 SV=1	conserved hypothetical protein [Ricinus communis]
c75590.graph_c0	5.47718	11.0301	9.56478	0.751601	0.327516	0.843279	7.53504e-06	-3.41368	down	--	--	Molecular Function: catalytic activity (GO:0003824);; Cellular Component: membrane (GO:0016020);;	--	[GMW]	--	Exostosin family	Xyloglucan galactosyltransferase KATAMARI1 homolog OS=Oryza sativa subsp. japonica (Rice) PE=2 SV=1	PREDICTED: xyloglucan galactosyltransferase KATAMARI1 homolog [Phoenix dactylifera]
c82038.graph_c0	97.4236	53.5727	55.3365	0.234208	0	0.312046	1.12964e-23	-8.18165	down	--	--	--	--	--	--	Cysteine-rich TM module stress tolerance	Cysteine-rich and transmembrane domain-containing protein A GN=At2g41420 OS=Arabidopsis thaliana (Mouse-ear cress) PE=3 SV=1	PREDICTED: cysteine-rich and transmembrane domain-containing protein A [Elaeis guineensis]
c66872.graph_c0	0	0	0	1.3363	1.39753	0.796505	1.36207e-11	Inf	up	[K]	Transcription	--	--	[K]	Transcription	NLI interacting factor-like phosphatase;; BRCA1 C Terminus (BRCT) domain	RNA polymerase II C-terminal domain phosphatase-like 4 GN=CPL4 OS=Arabidopsis thaliana (Mouse-ear cress) PE=1 SV=1	PREDICTED: RNA polymerase II C-terminal domain phosphatase-like 4-like [Setaria italica]
c70487.graph_c0	25.0588	17.457	28.5003	6.33067	0.994059	3.12664	7.20035e-05	-2.38432	down	[R]	General function prediction only	Biological Process: metabolic process (GO:0008152);; Molecular Function: hydrolase activity (GO:0016787);;	K07025|1e-136|osa:4332401|Os03g0273800	[R]	General function prediction only	Haloacid dehalogenase-like hydrolase;; HAD-hyrolase-like	--	PREDICTED: uncharacterized protein C24B11.05-like [Elaeis guineensis]
c79474.graph_c0	39.0054	6.00529	13.7321	125.508	129.376	143.192	1.56363e-12	3.19983	up	--	--	--	--	[R]	General function prediction only	--	--	OSJNBa0038P21.10 [Oryza sativa Japonica Group]
c61693.graph_c0	4.64691	2.10657	3.21136	0	0	0.0968836	5.46096e-09	-6.31642	down	--	--	--	--	--	--	--	Leucine-rich repeat extensin-like protein 3 (Precursor) GN=LRX3 OS=Arabidopsis thaliana (Mouse-ear cress) PE=1 SV=1	PREDICTED: uncharacterized protein LOC103716620 [Phoenix dactylifera]
c77391.graph_c0	5.28742	9.02759	9.36538	0.0323763	0	0.129409	2.40476e-14	-6.86144	down	[GEPR]	--	Molecular Function: sugar:hydrogen symporter activity (GO:0005351);; Cellular Component: integral component of membrane (GO:0016021);; Molecular Function: 2-alkenal reductase [NAD(P)] activity (GO:0032440);; Biological Process: carbohydrate transmembrane transport (GO:0034219);; Biological Process: oxidation-reduction process (GO:0055114);;	--	[R]	General function prediction only	Sugar (and other) transporter;; Major Facilitator Superfamily	Hexose carrier protein HEX6 GN=HEX6 OS=Ricinus communis (Castor bean) PE=2 SV=1	PREDICTED: hexose carrier protein HEX6-like [Elaeis guineensis]
c61703.graph_c1	3.88628	6.23741	5.11866	0	0.479808	0.386062	1.68638e-06	-3.76516	down	--	--	Molecular Function: organic cyclic compound binding (GO:0097159);; Molecular Function: heterocyclic compound binding (GO:1901363);;	--	[R]	General function prediction only	Reverse transcriptase (RNA-dependent DNA polymerase)	Putative ribonuclease H protein At1g65750 GN=At1g65750 OS=Arabidopsis thaliana (Mouse-ear cress) PE=3 SV=1	hypothetical protein VITISV_031500 [Vitis vinifera]
c71676.graph_c0	640.821	598.853	562.275	83.1965	116.527	133.06	2.41097e-05	-2.05442	down	--	--	--	--	--	--	Protein of unknown function (DUF760)	Proline-rich receptor-like protein kinase PERK2 GN=PERK2 OS=Arabidopsis thaliana (Mouse-ear cress) PE=2 SV=3	PREDICTED: uncharacterized protein LOC105039115 [Elaeis guineensis]
c46850.graph_c0	1.99407	1.18099	1.08022	0	0	0	1.53873e-10	#NAME?	down	--	--	--	--	--	--	FBD	--	PREDICTED: F-box/LRR-repeat protein At3g26922-like [Elaeis guineensis]
c58010.graph_c0	43.8693	41.4316	52.4863	12.5283	2.84183	2.97256	0.000197944	-2.53006	down	[G]	Carbohydrate transport and metabolism	Molecular Function: fructose-bisphosphate aldolase activity (GO:0004332);; Molecular Function: copper ion binding (GO:0005507);; Cellular Component: cell wall (GO:0005618);; Cellular Component: nucleolus (GO:0005730);; Cellular Component: mitochondrial envelope (GO:0005740);; Cellular Component: cytosol (GO:0005829);; Cellular Component: plasma membrane (GO:0005886);; Biological Process: glycolys…	K01623|2e-92|osa:4325027|Os01g0905800	[G]	Carbohydrate transport and metabolism	Fructose-bisphosphate aldolase class-I	Fructose-bisphosphate aldolase, cytoplasmic isozyme OS=Zea mays (Maize) PE=1 SV=1	Os01g0905800 [Oryza sativa Japonica Group]
c81273.graph_c0	1.31517	3.01254	1.68274	5.18836	4.19574	5.61815	0.000185966	1.66982	up	[K]	Transcription	Molecular Function: DNA binding (GO:0003677);; Molecular Function: DNA-directed RNA polymerase activity (GO:0003899);; Biological Process: transcription, DNA-templated (GO:0006351);; Cellular Component: chloroplast (GO:0009507);;	K03046|0.0|vvi:4025097|rpoC2	--	--	RNA polymerase Rpb1, domain 5;; RNA polymerase Rpb1, domain 4;; RNA polymerase Rpb1, domain 3;; RNA polymerase Rpb1, domain 2;; RNA polymerase Rpb1, domain 1;; RNA polymerase Rpb1, domain 3;; ATP synthase A chain;; Ribosomal protein S2;; ATP synthase subunit C	DNA-directed RNA polymerase subunit beta&apos;&apos; {ECO:0000255|HAMAP-Rule:MF_01324} OS=Liriodendron tulipifera (Tuliptree) PE=3 SV=1	RNA polymerase beta&apos;&apos; subunit, partial [Lilium superbum]
c80945.graph_c0	5.37801	5.54325	5.6248	12.0548	19.3672	24.4105	4.72307e-05	2.1318	up	[O]	Posttranslational modification, protein turnover, chaperones	--	K14050|0.0|vvi:100248920|hypothetical protein LOC100248920	[O]	Posttranslational modification, protein turnover, chaperones	Protein prenyltransferase alpha subunit repeat;; Leucine Rich repeats (2 copies)	Protein farnesyltransferase/geranylgeranyltransferase type-1 subunit alpha GN=FTA OS=Arabidopsis thaliana (Mouse-ear cress) PE=1 SV=2	PREDICTED: uncharacterized protein LOC103696351 isoform X1 [Phoenix dactylifera]
c81533.graph_c0	0.361783	0.24601	0.214789	0.991244	2.96062	3.76456	0.00112505	3.62368	up	[L]	Replication, recombination and repair	Biological Process: primary metabolic process (GO:0044238);; Biological Process: cellular macromolecule metabolic process (GO:0044260);; Molecular Function: organic cyclic compound binding (GO:0097159);; Molecular Function: heterocyclic compound binding (GO:1901363);;	--	[R]	General function prediction only	Reverse transcriptase (RNA-dependent DNA polymerase);; Aspartyl protease;; Retrotransposon gag protein;; Integrase core domain	RNA-directed DNA polymerase homolog OS=Oenothera berteroana (Bertero&apos;s evening primrose) PE=4 SV=1	hypothetical protein VITISV_020846 [Vitis vinifera]
c63289.graph_c0	4.92136	3.26283	3.44355	0.13862	0.229538	0.369381	1.27612e-05	-3.58919	down	--	--	--	--	--	--	Development and cell death domain	B2 protein OS=Daucus carota (Wild carrot) PE=2 SV=1	PREDICTED: uncharacterized protein LOC103718793 isoform X2 [Phoenix dactylifera]
c77375.graph_c0	70.1529	116.459	89.4453	164.127	226.074	302.903	0.000319141	1.6889	up	[E]	Amino acid transport and metabolism	Molecular Function: glycine hydroxymethyltransferase activity (GO:0004372);; Biological Process: glycine metabolic process (GO:0006544);; Biological Process: L-serine metabolic process (GO:0006563);; Molecular Function: methyltransferase activity (GO:0008168);; Molecular Function: pyridoxal phosphate binding (GO:0030170);; Biological Process: methylation (GO:0032259);; Biological Process: tetrahy…	K00600|0.0|vvi:100248779|hypothetical protein LOC100248779	[E]	Amino acid transport and metabolism	Serine hydroxymethyltransferase	Serine hydroxymethyltransferase 4 OS=Arabidopsis thaliana (Mouse-ear cress) PE=1 SV=1	PREDICTED: serine hydroxymethyltransferase 4 [Elaeis guineensis]
c76980.graph_c0	0.294622	0.0500852	0.183246	2.61407	6.59594	4.6438	7.21052e-07	5.14858	up	--	--	--	K13648|1e-72|vvi:100258406|hypothetical protein LOC100258406	--	--	--	Probable galacturonosyltransferase 4 GN=MCA23.10 OS=Arabidopsis thaliana (Mouse-ear cress) PE=2 SV=1	PREDICTED: probable galacturonosyltransferase 4 isoform X1 [Elaeis guineensis]
c75770.graph_c1	218.543	194.327	153.24	10.938	18.2878	11.4605	1.65069e-13	-3.40445	down	--	--	--	--	--	--	Auxin responsive protein	Indole-3-acetic acid-induced protein ARG7 GN=ARG7 OS=Vigna radiata var. radiata (Mung bean) PE=2 SV=1	PREDICTED: indole-3-acetic acid-induced protein ARG7-like [Musa acuminata subsp. malaccensis]
c71232.graph_c0	5.08961	4.49916	6.64771	0.477864	1.1078	1.14603	0.00369511	-2.18748	down	[K]	Transcription	--	--	--	--	--	Formin-like protein 5 GN=P0453E05.107 OS=Oryza sativa subsp. japonica (Rice) PE=2 SV=2	PREDICTED: uncharacterized protein LOC103713817 [Phoenix dactylifera]
c61081.graph_c1	13.8863	9.68625	11.9523	0.454222	1.25356	0.302591	4.75757e-07	-3.73025	down	--	--	--	--	[V]	Defense mechanisms	alpha/beta hydrolase fold;; Alpha/beta hydrolase family;; Alpha/beta hydrolase family	Probable carboxylesterase 15 GN=CXE15 OS=Arabidopsis thaliana (Mouse-ear cress) PE=2 SV=1	PREDICTED: probable carboxylesterase 15 [Elaeis guineensis]
c73297.graph_c0	39.0632	33.3179	35.4388	13.8865	6.5025	10.464	0.00871204	-1.4247	down	[R]	General function prediction only	Biological Process: microtubule cytoskeleton organization (GO:0000226);; Molecular Function: GTPase activity (GO:0003924);; Molecular Function: GTP binding (GO:0005525);; Cellular Component: intracellular (GO:0005622);; Biological Process: GTP catabolic process (GO:0006184);; Biological Process: intracellular protein transport (GO:0006886);; Biological Process: tubulin complex assembly (GO:000702…	K07943|1e-120|zma:100282799|ADP-ribosylation factor	[UZ]	--	ADP-ribosylation factor family;; Ras family;; Gtr1/RagA G protein conserved region;; Signal recognition particle receptor beta subunit;; Miro-like protein;; 50S ribosome-binding GTPase;; Elongation factor Tu GTP binding domain	ADP-ribosylation factor-like protein 2 GN=T30D6.10 OS=Arabidopsis thaliana (Mouse-ear cress) PE=2 SV=1	PREDICTED: ADP-ribosylation factor-like protein 2 [Beta vulgaris subsp. vulgaris]
c61446.graph_c0	3.2429	1.65386	1.59235	6.63438	7.52283	6.91772	0.00424484	2.10839	up	[J]	Translation, ribosomal structure and biogenesis	--	--	--	--	Acetyltransferase (GNAT) domain;; Acetyltransferase (GNAT) domain;; Acetyltransferase (GNAT) domain;; Acetyltransferase (GNAT) family	Sulfated surface glycoprotein 185 (Precursor) OS=Volvox carteri (Green alga) PE=1 SV=1	PREDICTED: uncharacterized protein LOC103697125 [Phoenix dactylifera]
c75656.graph_c0	7.60101	12.31	10.6641	1.37284	1.62376	1.24118	0.000190417	-2.4817	down	--	--	--	--	--	--	Predicted transmembrane protein 161AB	Proline-rich receptor-like protein kinase PERK9 GN=PERK9 OS=Arabidopsis thaliana (Mouse-ear cress) PE=2 SV=1	PREDICTED: transmembrane protein 161B isoform X1 [Elaeis guineensis]
c62821.graph_c0	2.45287	3.75285	6.75081	0.103635	0	0	4.71601e-05	-6.60348	down	--	--	--	--	--	--	Senescence regulator	--	PREDICTED: uncharacterized protein LOC103708946 [Phoenix dactylifera]
c62886.graph_c0	1.16455	0.531397	1.08647	0.20717	0	0	6.32143e-05	-3.34942	down	--	--	--	--	[R]	General function prediction only	PPR repeat family;; PPR repeat;; PPR repeat;; Pentatricopeptide repeat domain;; Tetratricopeptide repeat	Pentatricopeptide repeat-containing protein At4g21065 GN=PCMP-H28 OS=Arabidopsis thaliana (Mouse-ear cress) PE=2 SV=2	PREDICTED: pentatricopeptide repeat-containing protein At4g21065-like [Phoenix dactylifera]
c82370.graph_c0	5.3882	10.0442	8.1471	0	0	0	5.29541e-10	#NAME?	down	--	--	--	--	[R]	General function prediction only	--	Pentatricopeptide repeat-containing protein At1g74850, chloroplastic (Precursor) GN=PTAC2 OS=Arabidopsis thaliana (Mouse-ear cress) PE=2 SV=1	PREDICTED: pentatricopeptide repeat-containing protein At1g74850, chloroplastic [Eucalyptus grandis]
c54583.graph_c0	6.52105	8.08953	8.22139	0.297857	0	0	3.15023e-08	-5.89147	down	--	--	--	K07375|1e-06|osa:4328420|Os02g0167300	[Z]	Cytoskeleton	--	Tubulin beta-5 chain GN=OSJNBa0085K21.33 OS=Oryza sativa subsp. japonica (Rice) PE=1 SV=1	--
c53946.graph_c0	0.0423865	0	0.0395446	5.26511	3.67714	2.43376	1.06549e-12	7.55175	up	--	--	Cellular Component: mitochondrion (GO:0005739);;	--	[R]	General function prediction only	PPR repeat;; PPR repeat family;; Pentatricopeptide repeat domain;; PPR repeat	Pentatricopeptide repeat-containing protein At2g20710, mitochondrial (Precursor) GN=At2g20710 OS=Arabidopsis thaliana (Mouse-ear cress) PE=2 SV=1	PREDICTED: pentatricopeptide repeat-containing protein At2g20710, mitochondrial-like [Phoenix dactylifera]
c68162.graph_c0	30.3257	26.9563	25.3656	154.075	138.472	114.628	7.61629e-10	2.68843	up	--	--	Cellular Component: chromosome (GO:0005694);;	K11275|1e-60|osa:4334439|Os03g0799000	--	--	linker histone H1 and H5 family	Histone H1 OS=Triticum aestivum (Wheat) PE=2 SV=2	variant of histone H1 [Lilium longiflorum]
c67336.graph_c0	4.93227	2.55806	3.04172	0.141282	0.233946	0.282355	9.75147e-06	-3.59882	down	[T]	Signal transduction mechanisms	--	K11790|2e-86|zma:100284874|TIDP3357	[S]	Function unknown	WD domain, G-beta repeat;; WD domain, G-beta repeat	Guanine nucleotide-binding protein subunit beta GN=GB1 OS=Zea mays (Maize) PE=2 SV=1	PREDICTED: denticleless protein homolog [Glycine max]
c62676.graph_c0	42.443	25.0033	30.101	0.0394553	0	0	1.09198e-33	-10.877	down	[Q]	Secondary metabolites biosynthesis, transport and catabolism	--	--	[Q]	Secondary metabolites biosynthesis, transport and catabolism	Cytochrome P450;; Cytochrome P450	Cytochrome P450 89A2 GN=F13O11.20 OS=Arabidopsis thaliana (Mouse-ear cress) PE=2 SV=2	PREDICTED: uncharacterized protein LOC103715818 [Phoenix dactylifera]
c64141.graph_c0	19.0742	10.4508	11.9037	0	0	0.0725497	7.63866e-17	-8.79348	down	--	--	--	--	--	--	--	--	PREDICTED: LOW QUALITY PROTEIN: uncharacterized protein LOC103426950 [Malus domestica]
c71956.graph_c0	66.5295	116.997	116.042	15.91	44.963	23.1516	0.0059087	-1.459	down	--	--	--	--	--	--	GDP-fucose protein O-fucosyltransferase	Uncharacterized protein At1g04910 GN=At1g04910 OS=Arabidopsis thaliana (Mouse-ear cress) PE=2 SV=1	PREDICTED: uncharacterized protein At1g04910-like [Phoenix dactylifera]
c71912.graph_c0	4.57697	3.69482	4.8638	0.124094	0.102742	1.48803	0.000100981	-2.58172	down	--	--	Biological Process: fatty acid biosynthetic process (GO:0006633);; Molecular Function: oxidoreductase activity, acting on single donors with incorporation of molecular oxygen, incorporation of two atoms of oxygen (GO:0016702);; Molecular Function: metal ion binding (GO:0046872);;	--	--	--	Lipoxygenase;; PLAT/LH2 domain	Probable linoleate 9S-lipoxygenase 4 GN=LOX1.4 OS=Solanum tuberosum (Potato) PE=2 SV=1	PREDICTED: linoleate 9S-lipoxygenase 6-like [Phoenix dactylifera]
c58989.graph_c0	4.6296	1.84083	2.70865	0	0	0	1.43632e-08	#NAME?	down	--	--	--	--	[R]	General function prediction only	--	Pentatricopeptide repeat-containing protein At5g10690 GN=CBSPPR1 OS=Arabidopsis thaliana (Mouse-ear cress) PE=2 SV=1	PREDICTED: pentatricopeptide repeat-containing protein At5g10690 [Musa acuminata subsp. malaccensis]
c55092.graph_c0	0	0.135359	0.123809	3.70056	1.20697	1.41937	0.000808328	4.93335	up	--	--	Molecular Function: nucleic acid binding (GO:0003676);; Molecular Function: zinc ion binding (GO:0008270);; Biological Process: DNA integration (GO:0015074);;	--	[R]	General function prediction only	--	Uncharacterized mitochondrial protein AtMg00810 GN=AtMg00810 OS=Arabidopsis thaliana (Mouse-ear cress) PE=4 SV=1	Luminal-binding protein 2 [Morus notabilis]
c74289.graph_c0	284.393	309.811	243.8	35.5417	39.9035	40.2549	1.16737e-08	-2.47755	down	[S]	Function unknown	--	--	--	--	NnrU protein	15-cis-zeta-carotene isomerase, chloroplastic (Precursor) OS=Zea mays (Maize) PE=1 SV=1	15-cis-zeta-carotene isomerase, partial [Lilium brownii]
c71657.graph_c0	40.3688	23.6529	29.3575	4.74312	4.44268	5.04282	4.87448e-06	-2.31647	down	[RTKL]	--	Molecular Function: protein serine/threonine kinase activity (GO:0004674);; Molecular Function: non-membrane spanning protein tyrosine kinase activity (GO:0004715);; Molecular Function: ATP binding (GO:0005524);; Biological Process: protein phosphorylation (GO:0006468);;	--	[T]	Signal transduction mechanisms	Protein kinase domain;; Protein tyrosine kinase	Serine/threonine-protein kinase CDL1 {ECO:0000305} OS=Arabidopsis thaliana (Mouse-ear cress) PE=1 SV=1	PREDICTED: serine/threonine-protein kinase CDL1 isoform X2 [Elaeis guineensis]
c74197.graph_c0	2.53967	2.82955	2.29648	12.5131	27.554	39.1062	0.00012596	3.74186	up	--	--	Molecular Function: transferase activity (GO:0016740);;	--	[GC]	--	UDP-glucoronosyl and UDP-glucosyl transferase	UDP-glycosyltransferase 73C5 GN=F13K3.20 OS=Arabidopsis thaliana (Mouse-ear cress) PE=2 SV=1	PREDICTED: UDP-glycosyltransferase 73C6-like [Elaeis guineensis]
c71241.graph_c0	624.334	518.007	484.013	134.541	46.4065	58.1264	3.04985e-07	-2.38141	down	[J]	Translation, ribosomal structure and biogenesis	Molecular Function: structural constituent of ribosome (GO:0003735);; Cellular Component: nucleus (GO:0005634);; Cellular Component: mitochondrion (GO:0005739);; Biological Process: translation (GO:0006412);; Biological Process: response to salt stress (GO:0009651);; Cellular Component: cytosolic small ribosomal subunit (GO:0022627);; Biological Process: response to cadmium ion (GO:0046686);;	K02951|8e-76|zma:100281932|pco068483	[J]	Translation, ribosomal structure and biogenesis	Ribosomal protein L7Ae/L30e/S12e/Gadd45 family	40S ribosomal protein S12 GN=RPS12 OS=Hordeum vulgare (Barley) PE=2 SV=1	PREDICTED: 40S ribosomal protein S12-like isoform X2 [Phoenix dactylifera]
c78295.graph_c0	0.420413	0.385935	0.196113	2.3802	6.00023	6.48451	6.78197e-06	4.27755	up	--	--	Cellular Component: membrane (GO:0016020);; Cellular Component: cytoplasmic membrane-bounded vesicle (GO:0016023);;	--	[R]	General function prediction only	Domain of unknown function DUF221;; Late exocytosis, associated with Golgi transport	CSC1-like protein RXW8 GN=RXW8 OS=Arabidopsis thaliana (Mouse-ear cress) PE=2 SV=1	PREDICTED: CSC1-like protein RXW8 isoform X1 [Elaeis guineensis]
c79632.graph_c0	47.5232	33.991	33.499	13.8817	9.11243	7.0678	0.00253477	-1.54014	down	[I]	Lipid transport and metabolism	Molecular Function: phosphatidate cytidylyltransferase activity (GO:0004605);; Biological Process: phospholipid biosynthetic process (GO:0008654);; Biological Process: vitamin E biosynthetic process (GO:0010189);; Molecular Function: phytol kinase activity (GO:0010276);; Cellular Component: integral component of membrane (GO:0016021);; Biological Process: phosphorylation (GO:0016310);; Cellular C…	--	[S]	Function unknown	Cytidylyltransferase family	Probable phytol kinase, chloroplastic (Precursor) OS=Zea mays (Maize) PE=2 SV=1	PREDICTED: probable phytol kinase, chloroplastic isoform X1 [Elaeis guineensis]
c77413.graph_c0	28.2654	35.9982	36.8601	10.7327	9.9057	6.09494	0.00187024	-1.54117	down	--	--	--	--	--	--	Protein of unknown function (DUF581)	--	PREDICTED: uncharacterized protein LOC103704680 [Phoenix dactylifera]
c65020.graph_c0	2.91387	3.27695	3.48526	16.7307	6.79533	9.75763	0.00205755	2.15428	up	--	--	--	K09286|2e-46|vvi:100246641|hypothetical protein LOC100246641	--	--	AP2 domain	Pathogenesis-related genes transcriptional activator PTI6 GN=PTI6 OS=Solanum lycopersicum (Tomato) PE=2 SV=1	PREDICTED: LOW QUALITY PROTEIN: pathogenesis-related genes transcriptional activator PTI6-like [Elaeis guineensis]
c74565.graph_c0	2.69878	1.93854	1.31211	0.0963593	0.0531864	0.213974	1.60466e-05	-3.65417	down	--	--	Cellular Component: endosome (GO:0005768);; Molecular Function: peptidase activity (GO:0008233);; Cellular Component: membrane (GO:0016020);; Cellular Component: cytoplasmic membrane-bounded vesicle (GO:0016023);;	K09597|0.0|vvi:100249763|hypothetical protein LOC100249763	[R]	General function prediction only	Signal peptide peptidase;; PA domain	Signal peptide peptidase-like 2 (Precursor) GN=OsJ_33780 OS=Oryza sativa subsp. japonica (Rice) PE=2 SV=1	PREDICTED: signal peptide peptidase-like 2 [Phoenix dactylifera]
c71678.graph_c0	21.2521	21.7317	20.4797	6.77412	4.89337	5.14877	0.0054999	-1.53661	down	[R]	General function prediction only	Cellular Component: endoplasmic reticulum (GO:0005783);; Cellular Component: plasma membrane (GO:0005886);; Cellular Component: organelle inner membrane (GO:0019866);; Biological Process: root development (GO:0048364);;	K06889|0.0|pop:POPTR_1105469|hypothetical protein	[R]	General function prediction only	Alpha/beta hydrolase family;; Alpha/beta hydrolase family;; alpha/beta hydrolase fold;; Prolyl oligopeptidase family;; alpha/beta hydrolase fold;; Dienelactone hydrolase family;; Acetyl xylan esterase (AXE1);; X-Pro dipeptidyl-peptidase (S15 family);; BAAT / Acyl-CoA thioester hydrolase C terminal	--	PREDICTED: protein bem46-like [Elaeis guineensis]
c34366.graph_c0	0	0	0	36.5543	26.504	21.7579	1.36972e-24	Inf	up	--	--	Biological Process: response to wounding (GO:0009611);; Biological Process: response to salt stress (GO:0009651);; Biological Process: suberin biosynthetic process (GO:0010345);; Molecular Function: long-chain-fatty-acyl-CoA reductase activity (GO:0050062);;	--	[I]	Lipid transport and metabolism	Male sterility protein	Probable fatty acyl-CoA reductase 5 GN=FAR5 OS=Arabidopsis thaliana (Mouse-ear cress) PE=2 SV=1	Fatty acyl-CoA reductase 1 [Aegilops tauschii]
c66676.graph_c0	15.2608	9.65083	13.3834	1.37553	0.142357	0	4.46904e-07	-4.26184	down	--	--	Cellular Component: intracellular organelle (GO:0043229);; Biological Process: single-organism cellular process (GO:0044763);;	--	--	--	AT hook motif	HMG-Y-related protein A OS=Glycine max (Soybean) PE=2 SV=1	PREDICTED: HMG-Y-related protein A-like [Fragaria vesca subsp. vesca]
c81495.graph_c1	1.80522	1.15739	1.92478	0	0.0721694	0	6.59615e-09	-5.64539	down	[S]	Function unknown	--	--	[T]	Signal transduction mechanisms	Leucine Rich repeats (2 copies);; Leucine rich repeat;; Leucine Rich Repeat;; Leucine rich repeat	Putative disease resistance protein At3g14460 GN=At3g14460 OS=Arabidopsis thaliana (Mouse-ear cress) PE=3 SV=1	PREDICTED: putative disease resistance protein RGA4 [Musa acuminata subsp. malaccensis]
c74545.graph_c0	16.693	64.1723	50.3492	3.76687	2.91967	2.74076	0.00428975	-3.45425	down	--	--	Molecular Function: peptidase activity (GO:0008233);; Cellular Component: cytoplasmic membrane-bounded vesicle (GO:0016023);;	--	[O]	Posttranslational modification, protein turnover, chaperones	Xylanase inhibitor N-terminal;; Xylanase inhibitor C-terminal;; Eukaryotic aspartyl protease	Protein ASPARTIC PROTEASE IN GUARD CELL 1 (Precursor) GN=ASPG1 OS=Arabidopsis thaliana (Mouse-ear cress) PE=1 SV=1	PREDICTED: protein ASPARTIC PROTEASE IN GUARD CELL 1-like [Elaeis guineensis]
c62571.graph_c0	15.5367	7.75135	14.4162	0.285405	0.118149	0	2.83665e-11	-6.1356	down	--	--	Cellular Component: plasma membrane (GO:0005886);; Biological Process: carbohydrate transport (GO:0008643);; Cellular Component: integral component of membrane (GO:0016021);;	--	[R]	General function prediction only	Sugar efflux transporter for intercellular exchange	Bidirectional sugar transporter SWEET4 OS=Oryza sativa subsp. japonica (Rice) PE=2 SV=1	ORF [Lilium longiflorum]
c60097.graph_c0	0	0	0	0.963923	1.10502	1.38307	1.48661e-11	Inf	up	--	--	--	--	--	--	--	MAR-binding filament-like protein 1-1 GN=MFP1-1 OS=Nicotiana tabacum (Common tobacco) PE=2 SV=1	PREDICTED: dentin sialophosphoprotein-like, partial [Nicotiana tomentosiformis]
c71032.graph_c0	58.5076	17.685	20.3802	2.25899	1.06875	1.97784	0.00486653	-3.76719	down	--	--	--	--	--	--	NAD dependent epimerase/dehydratase family	Leucine-rich repeat extensin-like protein 3 (Precursor) GN=LRX3 OS=Arabidopsis thaliana (Mouse-ear cress) PE=1 SV=1	PREDICTED: leucine-rich repeat extensin-like protein 3 [Malus domestica]
c70297.graph_c0	42.5972	46.9914	40.536	2.99036	10.5452	7.78395	1.53536e-07	-2.22472	down	--	--	Cellular Component: membrane (GO:0016020);; Biological Process: response to stimulus (GO:0050896);;	--	--	--	Mlo family	MLO-like protein 5 GN=MLO5 OS=Arabidopsis thaliana (Mouse-ear cress) PE=2 SV=1	PREDICTED: MLO-like protein 9 [Musa acuminata subsp. malaccensis]
c72897.graph_c0	14.1773	7.23035	6.4886	24.7511	33.499	23.34	0.00120539	1.96196	up	--	--	--	--	--	--	Protein of unknown function (DUF1635)	--	PREDICTED: uncharacterized protein LOC103986166 isoform X1 [Musa acuminata subsp. malaccensis]
c80772.graph_c0	29.5071	93.142	67.6466	3.79111	8.11261	8.7811	0.00467194	-2.85419	down	--	--	--	--	[I]	Lipid transport and metabolism	CRAL/TRIO domain;; CRAL/TRIO, N-terminal domain	Patellin-1 GN=PATL1 OS=Arabidopsis thaliana (Mouse-ear cress) PE=1 SV=2	PREDICTED: patellin-3-like isoform X2 [Elaeis guineensis]
c28311.graph_c0	0	0	0	3.34175	5.53353	11.7857	2.48021e-05	Inf	up	--	--	Cellular Component: integral component of membrane (GO:0016021);;	--	[E]	Amino acid transport and metabolism	Transmembrane amino acid transporter protein	Lysine histidine transporter 1 GN=LHT1 OS=Arabidopsis thaliana (Mouse-ear cress) PE=1 SV=1	PREDICTED: lysine histidine transporter 1-like [Musa acuminata subsp. malaccensis]
c76259.graph_c1	367.043	209.488	294.217	21.7326	21.5919	28.1281	1.02959e-12	-3.21144	down	[C]	Energy production and conversion	Molecular Function: 3-methyl-2-oxobutanoate dehydrogenase (2-methylpropanoyl-transferring) activity (GO:0003863);; Cellular Component: mitochondrion (GO:0005739);; Biological Process: metabolic process (GO:0008152);;	K00166|1e-135|zma:100191513|pco079304	[C]	Energy production and conversion	Dehydrogenase E1 component;; Transketolase, thiamine diphosphate binding domain	2-oxoisovalerate dehydrogenase subunit alpha 2, mitochondrial (Precursor) GN=At5g09300 OS=Arabidopsis thaliana (Mouse-ear cress) PE=1 SV=1	PREDICTED: 2-oxoisovalerate dehydrogenase subunit alpha 2, mitochondrial isoform X4 [Elaeis guineensis]
c73149.graph_c0	72.3732	88.4761	117.102	19.3289	30.3802	10.9435	5.52406e-05	-1.80935	down	--	--	--	--	--	--	GDSL/SGNH-like Acyl-Esterase family found in Pmr5 and Cas1p;; PMR5 N terminal Domain;; GDSL/SGNH-like Acyl-Esterase family found in Pmr5 and Cas1p	Protein trichome birefringence-like 41 GN=TBL41 OS=Arabidopsis thaliana (Mouse-ear cress) PE=2 SV=1	PREDICTED: protein trichome birefringence-like 37 [Musa acuminata subsp. malaccensis]
c74700.graph_c0	0.803326	1.63877	1.1242	10.6914	12.6455	12.888	3.87738e-06	3.70273	up	[RTKL]	--	--	--	[T]	Signal transduction mechanisms	Protein kinase domain;; Protein tyrosine kinase	CBL-interacting protein kinase 1 GN=P0706B05.31 OS=Oryza sativa subsp. japonica (Rice) PE=2 SV=1	PREDICTED: CBL-interacting protein kinase 1-like isoform X4 [Elaeis guineensis]
c59325.graph_c0	0.429523	1.16829	1.46933	7.07757	20.5343	10.3163	0.00126353	3.99482	up	--	--	--	--	--	--	VQ motif	Vegetative cell wall protein gp1 (Precursor) GN=GP1 OS=Chlamydomonas reinhardtii (Chlamydomonas smithii) PE=1 SV=1	PREDICTED: uncharacterized protein LOC105035460 [Elaeis guineensis]
c69866.graph_c0	0.12901	0.0438628	0.08024	11.9553	12.6962	15.3476	2.03234e-24	7.71714	up	--	--	--	--	--	--	--	--	PREDICTED: uncharacterized protein LOC104591469 [Nelumbo nucifera]
c68870.graph_c0	32.9975	28.5431	41.9895	86.3099	71.2962	74.6941	0.000742907	1.5491	up	--	--	--	--	[K]	Transcription	--	--	unnamed protein product [Vitis vinifera]
c50684.graph_c0	14.7324	10.9124	12.272	0	0	0	7.00235e-11	#NAME?	down	--	--	--	--	--	--	--	--	hypothetical protein PRUPE_ppa014390mg [Prunus persica]
c70575.graph_c0	210.976	108.588	121.521	55.1133	16.3155	6.40378	0.00192029	-2.09442	down	--	--	--	--	--	--	bZIP transcription factor;; Basic region leucine zipper	Ocs element-binding factor 1 GN=OBF1 OS=Zea mays (Maize) PE=2 SV=2	PREDICTED: ocs element-binding factor 1 [Sesamum indicum]
c80443.graph_c0	38.9452	30.643	33.161	51.4487	67.837	68.9981	0.00592536	1.26345	up	--	--	Biological Process: transcription, DNA-templated (GO:0006351);;	--	--	--	GRAS domain family	Scarecrow-like protein 1 GN=SCL1 OS=Arabidopsis thaliana (Mouse-ear cress) PE=2 SV=1	PREDICTED: scarecrow-like protein 1 [Elaeis guineensis]
c74466.graph_c0	1.28268	4.26257	2.62496	0.104891	0.289478	0.326087	0.00761994	-3.15877	down	[M]	Cell wall/membrane/envelope biogenesis	Molecular Function: polygalacturonase activity (GO:0004650);; Cellular Component: extracellular region (GO:0005576);; Cellular Component: vacuole (GO:0005773);; Biological Process: carbohydrate metabolic process (GO:0005975);; Cellular Component: plant-type cell wall (GO:0009505);; Cellular Component: cytoplasmic membrane-bounded vesicle (GO:0016023);;	--	--	--	Glycosyl hydrolases family 28;; Pectate lyase superfamily protein	Probable polygalacturonase OS=Vitis vinifera (Grape) PE=1 SV=1	PREDICTED: probable polygalacturonase isoform X3 [Phoenix dactylifera]
c81995.graph_c0	0.190565	0.291561	0.0888941	47.4232	23.0648	48.595	1.01401e-19	8.0619	up	--	--	--	--	[O]	Posttranslational modification, protein turnover, chaperones	Glutaredoxin	Monothiol glutaredoxin-S9 GN=GRXS9 OS=Oryza sativa subsp. japonica (Rice) PE=3 SV=1	PREDICTED: monothiol glutaredoxin-S9-like [Phoenix dactylifera]
c61674.graph_c0	2.00562	2.13465	2.27792	0.0736857	0	0	5.09443e-09	-6.07087	down	--	--	--	--	--	--	C2 domain	Vegetative cell wall protein gp1 (Precursor) GN=GP1 OS=Chlamydomonas reinhardtii (Chlamydomonas smithii) PE=1 SV=1	PREDICTED: uncharacterized protein LOC103708363 [Phoenix dactylifera]
c50658.graph_c0	4.93276	3.35424	4.02678	0.347354	0	0.231398	4.7507e-06	-4.03552	down	--	--	Biological Process: leaf morphogenesis (GO:0009965);; Biological Process: cell differentiation (GO:0030154);; Biological Process: positive regulation of transcription, DNA-templated (GO:0045893);;	--	--	--	--	--	PREDICTED: uncharacterized protein LOC102623973 isoform X1 [Citrus sinensis]
c28489.graph_c0	3.68631	4.22999	3.2242	0	0	0	1.21729e-10	#NAME?	down	--	--	--	--	[T]	Signal transduction mechanisms	--	Proline-rich receptor-like protein kinase PERK2 GN=PERK2 OS=Arabidopsis thaliana (Mouse-ear cress) PE=2 SV=3	PREDICTED: LOW QUALITY PROTEIN: extensin-2-like [Phoenix dactylifera]
c74083.graph_c0	6.61094	6.19769	5.98629	10.9673	17.0382	13.846	0.00198784	1.54223	up	--	--	Molecular Function: serine-type endopeptidase activity (GO:0004252);; Biological Process: proteolysis (GO:0006508);; Molecular Function: 2-alkenal reductase [NAD(P)] activity (GO:0032440);; Biological Process: oxidation-reduction process (GO:0055114);;	--	[O]	Posttranslational modification, protein turnover, chaperones	Plant transposase (Ptta/En/Spm family)	Putative protease Do-like 14 OS=Arabidopsis thaliana (Mouse-ear cress) PE=3 SV=2	hypothetical protein L484_021888 [Morus notabilis]
c72229.graph_c0	1.68323	1.42256	1.1217	14.2235	8.2097	10.8831	9.10674e-09	3.36304	up	[E]	Amino acid transport and metabolism	Molecular Function: L-aspartate:2-oxoglutarate aminotransferase activity (GO:0004069);; Biological Process: biosynthetic process (GO:0009058);; Molecular Function: pyridoxal phosphate binding (GO:0030170);; Molecular Function: L-phenylalanine:2-oxoglutarate aminotransferase activity (GO:0080130);;	--	[E]	Amino acid transport and metabolism	Aminotransferase class I and II;; DegT/DnrJ/EryC1/StrS aminotransferase family;; Cys/Met metabolism PLP-dependent enzyme	Bifunctional aspartate aminotransferase and glutamate/aspartate-prephenate aminotransferase (Precursor) GN=T26C19.9 OS=Arabidopsis thaliana (Mouse-ear cress) PE=1 SV=2	PREDICTED: kynurenine--oxoglutarate transaminase-like isoform X5 [Phoenix dactylifera]
c63423.graph_c0	48.6867	46.6195	45.7932	8.06025	4.03184	4.8102	9.896e-07	-2.68159	down	[J]	Translation, ribosomal structure and biogenesis	Cellular Component: ribosome (GO:0005840);; Biological Process: gene expression (GO:0010467);; Biological Process: cellular macromolecule biosynthetic process (GO:0034645);; Biological Process: primary metabolic process (GO:0044238);;	--	[J]	Translation, ribosomal structure and biogenesis	Ribosomal protein L7/L12 C-terminal domain	50S ribosomal protein L12-3, chloroplastic (Precursor) GN=RPL12C OS=Arabidopsis thaliana (Mouse-ear cress) PE=2 SV=2	PREDICTED: 50S ribosomal protein L12, chloroplastic-like [Elaeis guineensis]
c65963.graph_c0	5.59587	4.58415	3.82302	0	0	0	1.85799e-12	#NAME?	down	[RTKL]	--	--	--	--	--	U-box domain;; Armadillo/beta-catenin-like repeat;; Zinc-finger of the MIZ type in Nse subunit	U-box domain-containing protein 25 GN=PUB25 OS=Arabidopsis thaliana (Mouse-ear cress) PE=2 SV=1	PREDICTED: U-box domain-containing protein 26-like [Phoenix dactylifera]
c69547.graph_c0	70.2278	55.2946	62.153	162.785	109.102	105.719	0.000867266	1.39747	up	--	--	Biological Process: proline transport (GO:0015824);;	--	--	--	Domain of unknown function (DUF4228)	--	PREDICTED: uncharacterized protein LOC103701423 [Phoenix dactylifera]
c78192.graph_c0	23.5537	14.1579	17.0763	4.34526	3.97498	3.92707	0.000534143	-1.76254	down	--	--	Cellular Component: Golgi apparatus (GO:0005794);; Molecular Function: acetylglucosaminyltransferase activity (GO:0008375);; Cellular Component: membrane (GO:0016020);; Cellular Component: cytoplasmic membrane-bounded vesicle (GO:0016023);; Biological Process: carbohydrate biosynthetic process (GO:0016051);;	--	[G]	Carbohydrate transport and metabolism	Core-2/I-Branching enzyme	Proline-rich receptor-like protein kinase PERK14 GN=PERK14 OS=Arabidopsis thaliana (Mouse-ear cress) PE=2 SV=1	PREDICTED: xylosyltransferase 1-like isoform X2 [Phoenix dactylifera]
c69422.graph_c1	226.696	187.588	183.365	81.6215	41.5784	50.3053	0.00303183	-1.39916	down	--	--	--	--	--	--	Domain of unknown function (DUF4228)	--	PREDICTED: uncharacterized protein LOC105060946 isoform X2 [Elaeis guineensis]
c62628.graph_c0	85.4185	57.6481	53.9249	18.0203	14.2675	16.1374	0.000437004	-1.62966	down	--	--	Molecular Function: binding (GO:0005488);; Molecular Function: oxidoreductase activity (GO:0016491);;	--	[Q]	Secondary metabolites biosynthesis, transport and catabolism	Cytochrome P450	Germacrene A oxidase GN=GAO1 OS=Lactuca sativa (Garden lettuce) PE=1 SV=1	PREDICTED: premnaspirodiene oxygenase-like [Phoenix dactylifera]
c79868.graph_c0	22.8082	13.8372	15.7828	41.5607	41.8211	47.7063	0.000181503	1.71943	up	--	--	--	--	--	--	F-box domain;; F-box-like	F-box protein At5g10340 GN=At5g10340 OS=Arabidopsis thaliana (Mouse-ear cress) PE=2 SV=1	PREDICTED: putative F-box protein At3g10240 [Phoenix dactylifera]
c35281.graph_c0	1.4646	1.1204	1.08173	0	0	0.0687047	2.13478e-09	-5.3857	down	--	--	--	--	--	--	--	Pollen-specific leucine-rich repeat extensin-like protein 3 (Precursor) GN=PEX3 OS=Arabidopsis thaliana (Mouse-ear cress) PE=2 SV=1	PREDICTED: proline-rich receptor-like protein kinase PERK10-like isoform X1 [Glycine max]
c71450.graph_c0	13.0719	12.111	11.2808	3.22173	1.60044	2.3302	0.00238125	-1.97077	down	[E]	Amino acid transport and metabolism	Molecular Function: homoserine dehydrogenase activity (GO:0004412);; Cellular Component: cytosol (GO:0005829);; Biological Process: methionine biosynthetic process (GO:0009086);; Biological Process: threonine biosynthetic process (GO:0009088);; Biological Process: isoleucine biosynthetic process (GO:0009097);; Molecular Function: kinase activity (GO:0016301);; Biological Process: phosphorylation …	--	[E]	Amino acid transport and metabolism	Homoserine dehydrogenase;; Homoserine dehydrogenase, NAD binding domain	Homoserine dehydrogenase (Precursor) GN=AKHSDH1 OS=Zea mays (Maize) PE=2 SV=1	PREDICTED: bifunctional aspartokinase/homoserine dehydrogenase 1, chloroplastic isoform X1 [Elaeis guineensis]
c65825.graph_c0	2.56601	0.628153	0.861829	11.4921	5.4575	9.82241	4.04087e-07	3.14743	up	--	--	Biological Process: microtubule nucleation (GO:0007020);; Cellular Component: plant-type cell wall (GO:0009505);; Cellular Component: plasmodesma (GO:0009506);; Cellular Component: cytoplasmic membrane-bounded vesicle (GO:0016023);; Biological Process: response to karrikin (GO:0080167);;	--	--	--	Phosphate-induced protein 1 conserved region	Protein EXORDIUM-like 3 (Precursor) GN=EXL3 OS=Arabidopsis thaliana (Mouse-ear cress) PE=2 SV=1	PREDICTED: protein EXORDIUM-like 3 [Elaeis guineensis]
c82134.graph_c0	27.6673	50.471	26.3087	0	0	0	2.86946e-12	#NAME?	down	--	--	--	--	--	--	--	--	PREDICTED: uncharacterized protein LOC104601013 [Nelumbo nucifera]
c73905.graph_c0	3.1545	2.87281	2.83789	0.571197	0.315278	0.126839	0.000958198	-2.73856	down	--	--	--	--	[WV]	--	GAG-pre-integrase domain	Lysine-rich arabinogalactan protein 19 (Precursor) GN=AGP19 OS=Arabidopsis thaliana (Mouse-ear cress) PE=2 SV=2	wiskott-Aldrich syndrome protein [Cryptococcus gattii R265]
c64427.graph_c0	0.320147	0.408183	0.597365	13.6617	7.83933	3.60438	0.000286063	4.62075	up	--	--	--	--	--	--	--	--	PREDICTED: golgin subfamily A member 6-like protein 22 [Elaeis guineensis]
c59147.graph_c1	1.50826	1.76917	1.61821	0	0	0.0849037	3.91205e-09	-5.51274	down	[K]	Transcription	--	--	[R]	General function prediction only	--	Protein gamma response 1 GN=GR1 OS=Arabidopsis thaliana (Mouse-ear cress) PE=1 SV=2	PREDICTED: protein gamma response 1 [Elaeis guineensis]
c65520.graph_c0	58.0991	61.3231	69.9497	14.656	17.4125	22.329	0.00222522	-1.42411	down	--	--	--	K14432|1e-79|rcu:RCOM_1590260|DNA binding protein, putative	--	--	bZIP transcription factor;; Basic region leucine zipper	ABSCISIC ACID-INSENSITIVE 5-like protein 5 GN=T2P3 OS=Arabidopsis thaliana (Mouse-ear cress) PE=1 SV=1	PREDICTED: LOW QUALITY PROTEIN: bZIP transcription factor TRAB1-like [Phoenix dactylifera]
c64224.graph_c0	1.25702	2.52544	3.16285	0	0	0	2.82467e-08	#NAME?	down	[E]	Amino acid transport and metabolism	--	--	[H]	Coenzyme transport and metabolism	Aminotransferase class-V	Molybdenum cofactor sulfurase {ECO:0000255|HAMAP-Rule:MF_03050} GN=P0686E06.35 OS=Oryza sativa subsp. japonica (Rice) PE=2 SV=2	PREDICTED: molybdenum cofactor sulfurase-like [Phoenix dactylifera]
c73987.graph_c0	0.353802	0.0902184	0.2063	1.86854	1.91833	1.54352	1.6473e-05	3.46041	up	--	--	--	--	--	--	Protein of unknown function (DUF4005)	--	PREDICTED: protein IQ-DOMAIN 14-like [Elaeis guineensis]
c51525.graph_c0	52.2377	26.9869	25.4753	0.143316	0.474629	0.381895	2.07822e-12	-6.29784	down	--	--	Cellular Component: cytoplasmic membrane-bounded vesicle (GO:0016023);;	--	--	--	--	Arabinogalactan peptide 1 (Precursor) OS=Oryza sativa subsp. japonica (Rice) PE=1 SV=1	PREDICTED: arabinogalactan peptide 13 [Elaeis guineensis]
c76942.graph_c0	57.2868	48.2286	45.3882	2.30954	1.98864	1.72318	2.76267e-16	-4.25814	down	--	--	--	--	--	--	F-box domain;; F-box associated domain	Putative F-box protein At1g47790 GN=At1g47790 OS=Arabidopsis thaliana (Mouse-ear cress) PE=3 SV=1	PREDICTED: putative F-box protein At3g10240 [Phoenix dactylifera]
c51143.graph_c0	16.5283	12.0055	12.8501	0	0	0	2.58127e-10	#NAME?	down	--	--	--	--	--	--	--	Cytochrome P450 71D7 GN=CYP71D7 OS=Solanum chacoense (Chaco potato) PE=3 SV=1	PREDICTED: premnaspirodiene oxygenase-like [Nicotiana tomentosiformis]
c56260.graph_c0	3.71457	6.22115	5.1341	0.0387513	0	0	9.33816e-12	-8.2437	down	--	--	--	--	[R]	General function prediction only	Kelch motif;; Kelch motif;; Kelch motif;; Galactose oxidase, central domain	F-box/kelch-repeat protein At1g16250 GN=At1g16250 OS=Arabidopsis thaliana (Mouse-ear cress) PE=2 SV=1	PREDICTED: kelch-like protein 21 [Elaeis guineensis]
c79576.graph_c0	5.55457	11.065	11.3033	0.409515	1.77351	1.09123	6.25994e-05	-2.72201	down	[Q]	Secondary metabolites biosynthesis, transport and catabolism	Molecular Function: copper ion binding (GO:0005507);; Cellular Component: cytoplasmic membrane-bounded vesicle (GO:0016023);; Molecular Function: oxidoreductase activity (GO:0016491);; Biological Process: oxidation-reduction process (GO:0055114);;	--	[Q]	Secondary metabolites biosynthesis, transport and catabolism	Multicopper oxidase;; Multicopper oxidase;; Multicopper oxidase	Monocopper oxidase-like protein SKU5 (Precursor) GN=SKU5 OS=Arabidopsis thaliana (Mouse-ear cress) PE=1 SV=1	PREDICTED: monocopper oxidase-like protein SKU5 [Musa acuminata subsp. malaccensis]
c76358.graph_c0	5.83572	7.06435	7.47864	0.812843	1.70489	1.15519	0.00306289	-2.09064	down	--	--	Cellular Component: cytoplasmic membrane-bounded vesicle (GO:0016023);; Biological Process: multicellular organismal process (GO:0032501);; Biological Process: anatomical structure development (GO:0048856);;	--	--	--	GDP-fucose protein O-fucosyltransferase	Uncharacterized protein At1g04910 GN=At1g04910 OS=Arabidopsis thaliana (Mouse-ear cress) PE=2 SV=1	PREDICTED: uncharacterized protein LOC103720667 [Phoenix dactylifera]
c69790.graph_c0	63.4757	31.9098	41.6352	173.611	96.2492	106.467	0.000161022	1.86052	up	--	--	--	--	--	--	--	--	PREDICTED: uncharacterized protein LOC103976098 [Musa acuminata subsp. malaccensis]
c76588.graph_c0	3.03728	2.53075	2.51435	6.97664	9.09831	8.13941	0.00122706	1.97285	up	[P]	Inorganic ion transport and metabolism	Molecular Function: ammonium transmembrane transporter activity (GO:0008519);; Cellular Component: integral component of membrane (GO:0016021);; Biological Process: ammonium transmembrane transport (GO:0072488);;	--	[P]	Inorganic ion transport and metabolism	Ammonium Transporter Family	Ammonium transporter 3 member 1 GN=OsJ_04233 OS=Oryza sativa subsp. japonica (Rice) PE=2 SV=1	PREDICTED: ammonium transporter 3 member 1-like [Musa acuminata subsp. malaccensis]
c61267.graph_c0	1.67953	3.69668	3.87606	70.2887	32.0349	31.8466	1.11629e-05	4.21459	up	--	--	--	--	--	--	--	Lysine-rich arabinogalactan protein 19 (Precursor) GN=AGP19 OS=Arabidopsis thaliana (Mouse-ear cress) PE=2 SV=2	PREDICTED: uncharacterized protein LOC105050319 [Elaeis guineensis]
c57596.graph_c1	3.98115	3.94303	4.30635	0.0487553	0	0	5.87358e-10	-7.59456	down	[M]	Cell wall/membrane/envelope biogenesis	Cellular Component: intracellular membrane-bounded organelle (GO:0043231);; Cellular Component: cytoplasmic part (GO:0044444);;	--	[R]	General function prediction only	Surface antigen;; Surface antigen variable number repeat	--	PREDICTED: SAM50-like protein SPAC17C9.06 [Elaeis guineensis]
c69951.graph_c0	0.34362	0.242646	0.246601	1.54116	2.55197	2.76757	7.90128e-06	3.43579	up	[D]	Cell cycle control, cell division, chromosome partitioning	Biological Process: defense response by callose deposition (GO:0052542);;	--	--	--	Protein of unknown function (DUF630);; Protein of unknown function (DUF632);; Protein of unknown function (DUF632)	Extensin (Precursor) GN=HRGPNT3 OS=Nicotiana tabacum (Common tobacco) PE=2 SV=1	PREDICTED: uncharacterized protein LOC103707487 [Phoenix dactylifera]
c77736.graph_c0	10.7825	8.08548	11.0138	0.288105	0.3578	0.335874	1.16662e-10	-4.53699	down	--	--	Molecular Function: hydrolase activity (GO:0016787);;	--	--	--	RNA recognition motif (a.k.a. RRM, RBD, or RNP domain);; RNA recognition motif. (a.k.a. RRM, RBD, or RNP domain)	Sulfated surface glycoprotein 185 (Precursor) OS=Volvox carteri (Green alga) PE=1 SV=1	PREDICTED: UBP1-associated protein 2B-like [Musa acuminata subsp. malaccensis]
c75437.graph_c0	46.9336	31.8542	35.4682	11.9203	11.4211	10.8377	0.00434415	-1.34562	down	[R]	General function prediction only	Biological Process: protein peptidyl-prolyl isomerization (GO:0000413);; Molecular Function: peptidyl-prolyl cis-trans isomerase activity (GO:0003755);; Molecular Function: calmodulin binding (GO:0005516);; Biological Process: protein folding (GO:0006457);; Biological Process: cellulose biosynthetic process (GO:0030244);; Biological Process: Golgi vesicle transport (GO:0048193);; Biological Proce…	--	[O]	Posttranslational modification, protein turnover, chaperones	TPR repeat;; FKBP-type peptidyl-prolyl cis-trans isomerase;; Tetratricopeptide repeat;; Tetratricopeptide repeat;; Tetratricopeptide repeat	Peptidyl-prolyl cis-trans isomerase FKBP42 GN=MIL23.21 OS=Arabidopsis thaliana (Mouse-ear cress) PE=1 SV=1	PREDICTED: peptidyl-prolyl cis-trans isomerase FKBP42-like isoform X1 [Elaeis guineensis]
c64195.graph_c0	1151.44	833.725	1008.86	238.052	142.722	133.362	7.64213e-06	-2.15033	down	--	--	--	--	--	--	--	Glycine-rich cell wall structural protein 2 (Precursor) OS=Oryza sativa subsp. japonica (Rice) PE=2 SV=1	ORF [Lilium longiflorum]
c74760.graph_c0	36.5181	25.3437	29.6856	37.3206	61.5405	69.2609	0.00735916	1.26946	up	[S]	Function unknown	--	--	--	--	--	Proton pump-interactor 1 GN=PPI1 OS=Arabidopsis thaliana (Mouse-ear cress) PE=1 SV=2	PREDICTED: proton pump-interactor 1-like [Elaeis guineensis]
c64640.graph_c0	2.80318	0.714802	1.17685	5.80335	6.07957	3.62935	0.00581115	2.1585	up	--	--	Biological Process: cellular metabolic process (GO:0044237);; Biological Process: primary metabolic process (GO:0044238);; Biological Process: organic substance metabolic process (GO:0071704);;	--	--	--	--	Protein PHR1-LIKE 1 GN=PHL1 OS=Arabidopsis thaliana (Mouse-ear cress) PE=1 SV=1	PREDICTED: myb family transcription factor APL isoform X2 [Elaeis guineensis]
c69230.graph_c0	97.3102	27.2004	34.6876	4.3335	1.25576	1.87646	0.0051938	-3.99137	down	--	--	Molecular Function: DNA binding (GO:0003677);; Biological Process: apoptotic process (GO:0006917);; Biological Process: defense response, incompatible interaction (GO:0009814);; Biological Process: positive regulation of plant-type hypersensitive response (GO:0034052);; Biological Process: regulation of removal of superoxide radicals (GO:2000121);;	--	--	--	--	Protein LSD1 GN=OsJ_26122 OS=Oryza sativa subsp. japonica (Rice) PE=2 SV=1	PREDICTED: protein LSD1 isoform X2 [Musa acuminata subsp. malaccensis]
c65907.graph_c0	14.9535	12.0702	16.6607	0.0909054	0.903169	0.726705	2.39148e-08	-4.27289	down	--	--	--	--	[R]	General function prediction only	--	Endonuclease OS=Nicotiana tabacum (Common tobacco) PE=2 SV=1	hypothetical protein VITISV_044399 [Vitis vinifera]
c81883.graph_c0	0	0	0	2.9918	22.4335	15.1172	6.47925e-06	Inf	up	--	--	--	--	[T]	Signal transduction mechanisms	--	Proline-rich receptor-like protein kinase PERK9 GN=PERK9 OS=Arabidopsis thaliana (Mouse-ear cress) PE=2 SV=1	hypothetical protein SORBIDRAFT_02g032910 [Sorghum bicolor]
c58056.graph_c0	6.93693	6.11943	9.97011	0	0	0	4.69986e-10	#NAME?	down	--	--	Molecular Function: catalytic activity (GO:0003824);;	--	[R]	General function prediction only	--	Putative ribonuclease H protein At1g65750 GN=At1g65750 OS=Arabidopsis thaliana (Mouse-ear cress) PE=3 SV=1	hypothetical protein SORBIDRAFT_06g017955 [Sorghum bicolor]
c70182.graph_c0	27.8172	38.9477	32.5599	66.3541	50.5566	58.3022	0.00558006	1.18681	up	--	--	--	K02116|2e-82|rcu:RCOM_0613770|hypothetical protein	--	--	--	Formin-like protein 6 OS=Oryza sativa subsp. japonica (Rice) PE=2 SV=2	ATP synthase protein I-related protein, partial [Lilium brownii]
c69196.graph_c0	470.934	262.969	297.137	69.6084	32.6302	15.5584	1.26895e-08	-2.7233	down	--	--	--	--	--	--	Tubby C 2	Protein LURP-one-related 12 GN=At3g15810 OS=Arabidopsis thaliana (Mouse-ear cress) PE=2 SV=1	PREDICTED: protein LURP-one-related 5-like [Elaeis guineensis]
c56526.graph_c0	767.838	969.215	1000.08	27.2773	25.016	33.2676	8.14498e-19	-4.63025	down	[I]	Lipid transport and metabolism	--	--	[V]	Defense mechanisms	alpha/beta hydrolase fold;; Protein of unknown function (DUF2424);; Alpha/beta hydrolase family;; Alpha/beta hydrolase family	Probable carboxylesterase 17 GN=CXE17 OS=Arabidopsis thaliana (Mouse-ear cress) PE=2 SV=1	PREDICTED: probable carboxylesterase 15 [Musa acuminata subsp. malaccensis]
c71458.graph_c0	256.575	225.729	262.966	38.4	18.8452	27.4901	1.15113e-09	-2.75689	down	[O]	Posttranslational modification, protein turnover, chaperones	Molecular Function: transferase activity (GO:0016740);;	--	[O]	Posttranslational modification, protein turnover, chaperones	Glutathione S-transferase, N-terminal domain;; Glutathione S-transferase, N-terminal domain;; Glutathione S-transferase, N-terminal domain	Probable glutathione S-transferase GSTF1 OS=Oryza sativa subsp. japonica (Rice) PE=1 SV=2	PREDICTED: probable glutathione S-transferase GSTF1 [Elaeis guineensis]
c65368.graph_c0	294.818	261.151	248.405	83.7435	52.2132	49.7809	0.000148092	-1.7291	down	[O]	Posttranslational modification, protein turnover, chaperones	--	--	[O]	Posttranslational modification, protein turnover, chaperones	DnaJ domain	Chaperone protein dnaJ 6 GN=MOJ9.8 OS=Arabidopsis thaliana (Mouse-ear cress) PE=2 SV=1	PREDICTED: dnaJ homolog subfamily B member 3-like isoform X2 [Elaeis guineensis]
c81006.graph_c0	5.23772	4.4133	4.49704	7.16809	18.3486	20.3613	0.00955945	2.08401	up	--	--	Molecular Function: nucleotide binding (GO:0000166);; Biological Process: nucleocytoplasmic transport (GO:0006913);; Biological Process: macromolecule localization (GO:0033036);; Biological Process: organic substance transport (GO:0071702);;	K14569|0.0|vvi:100253844|hypothetical protein LOC100253844	[J]	Translation, ribosomal structure and biogenesis	Protein of unknown function (DUF663);; AARP2CN (NUC121) domain;; Elongation factor Tu GTP binding domain	Protein Ycf2 {ECO:0000255|HAMAP-Rule:MF_01330} OS=Oenothera glazioviana (Large-flowered evening primrose) PE=3 SV=1	PREDICTED: ribosome biogenesis protein BMS1 homolog [Phoenix dactylifera]
c67345.graph_c0	3.34049	1.8172	2.07768	14.4901	4.46639	8.85897	0.00722371	2.33817	up	--	--	Cellular Component: plastid (GO:0009536);;	--	[L]	Replication, recombination and repair	--	--	PREDICTED: uncharacterized protein LOC105057938 isoform X2 [Elaeis guineensis]
c67180.graph_c0	31.5505	26.8304	29.0156	9.9423	6.60627	7.08735	0.00719339	-1.50148	down	--	--	--	--	--	--	--	--	PREDICTED: uncharacterized protein LOC103719289 [Phoenix dactylifera]
c77016.graph_c1	7.35866	9.49946	8.52796	1.94317	1.12618	1.87701	0.00531069	-1.9936	down	[G]	Carbohydrate transport and metabolism	Molecular Function: pectate lyase activity (GO:0030570);;	K01728|0.0|pop:POPTR_720641|hypothetical protein	--	--	Pectate lyase	Probable pectate lyase 4 (Precursor) GN=At1g30350 OS=Arabidopsis thaliana (Mouse-ear cress) PE=2 SV=1	PREDICTED: probable pectate lyase 4 [Phoenix dactylifera]
c69551.graph_c0	29.8809	10.1023	15.1916	1.98593	0.23489	1.13398	0.000450313	-3.63402	down	[G]	Carbohydrate transport and metabolism	Molecular Function: hydrolase activity, hydrolyzing O-glycosyl compounds (GO:0004553);; Cellular Component: mitochondrion (GO:0005739);; Biological Process: carbohydrate metabolic process (GO:0005975);;	K05350|3e-38|sbi:SORBI_06g022410|hypothetical protein	[G]	Carbohydrate transport and metabolism	Glycosyl hydrolase family 1	Putative beta-glucosidase 15 GN=OSJNBa0004N05.23 OS=Oryza sativa subsp. japonica (Rice) PE=5 SV=2	Beta-glucosidase 1 [Aegilops tauschii]
c79506.graph_c0	10.3137	9.50402	10.3243	19.0014	30.535	31.845	7.33905e-05	1.81666	up	[R]	General function prediction only	Cellular Component: endoplasmic reticulum (GO:0005783);; Cellular Component: Golgi apparatus (GO:0005794);; Biological Process: lipopolysaccharide core region biosynthetic process (GO:0009244);; Molecular Function: transferase activity, transferring phosphorus-containing groups (GO:0016772);; Biological Process: endoplasmic reticulum unfolded protein response (GO:0030968);;	K08869|0.0|rcu:RCOM_0205150|Ubiquinone biosynthesis protein coq-8, putative	[R]	General function prediction only	Beta-lactamase;; ABC1 family	Putative ABC1 protein At2g40090 (Precursor) GN=At2g40090 OS=Arabidopsis thaliana (Mouse-ear cress) PE=2 SV=2	PREDICTED: uncharacterized protein LOC105049295 [Elaeis guineensis]
c71409.graph_c0	49.7446	66.2535	77.9764	13.2465	23.8892	21.0565	0.00226531	-1.36288	down	--	--	Biological Process: transport (GO:0006810);; Cellular Component: membrane (GO:0016020);;	--	[E]	Amino acid transport and metabolism	POT family	Protein NRT1/ PTR FAMILY 5.10 GN=NPF5.10 OS=Arabidopsis thaliana (Mouse-ear cress) PE=2 SV=1	PREDICTED: protein NRT1/ PTR FAMILY 5.10-like [Phoenix dactylifera]
c64330.graph_c0	5.58899	2.8743	2.93576	12.0649	10.449	9.72935	0.000737794	1.9074	up	[S]	Function unknown	Cellular Component: mitochondrion (GO:0005739);; Biological Process: multicellular organismal development (GO:0007275);; Biological Process: single-organism cellular process (GO:0044763);; Biological Process: anatomical structure development (GO:0048856);; Biological Process: regulation of cellular process (GO:0050794);;	--	[S]	Function unknown	Uncharacterised ACR, YagE family COG1723	--	PREDICTED: uncharacterized protein LOC103698205 isoform X1 [Phoenix dactylifera]
c61494.graph_c0	0.382384	0.130009	0.475661	3.66201	3.92367	3.73106	1.06132e-06	3.92249	up	--	--	--	K11884|1e-08|pop:POPTR_642671|hypothetical protein	[O]	Posttranslational modification, protein turnover, chaperones	--	--	PREDICTED: RNA-binding protein PNO1-like [Elaeis guineensis]
c68832.graph_c0	174.119	241.389	260.105	53.5425	30.7066	34.2186	2.28104e-06	-2.14359	down	[TZDR]	--	--	--	[T]	Signal transduction mechanisms	EF hand;; EF hand;; EF-hand domain;; EF-hand domain pair;; EF-hand domain pair	Putative calmodulin-like protein 2 (Precursor) GN=OsJ_031538 OS=Oryza sativa subsp. japonica (Rice) PE=3 SV=2	PREDICTED: calmodulin-like protein 5 [Elaeis guineensis]
c72994.graph_c0	21.9255	15.3128	15.1136	5.36938	2.44259	2.75149	0.00266298	-1.91692	down	--	--	--	--	--	--	--	--	PREDICTED: F-box protein SKIP28 [Musa acuminata subsp. malaccensis]
c66237.graph_c0	102.453	96.5508	93.3935	8.64946	1.44538	4.44047	3.6148e-14	-3.95728	down	--	--	--	--	--	--	No apical meristem (NAM) protein	NAC transcription factor 25 GN=At1g61110 OS=Arabidopsis thaliana (Mouse-ear cress) PE=2 SV=1	PREDICTED: NAC domain-containing protein 18-like [Elaeis guineensis]
c69117.graph_c0	12.6577	2.51283	4.08165	0.0358924	0.0594333	0.0478211	0.00131783	-6.63007	down	[KAD]	--	--	K09422|1e-115|osa:4337756|Os05g0140100	[K]	Transcription	Myb-like DNA-binding domain;; Myb-like DNA-binding domain	Transcription factor MYB86 GN=F21E10.4 OS=Arabidopsis thaliana (Mouse-ear cress) PE=2 SV=1	PREDICTED: myb-related protein B-like [Elaeis guineensis]
c57650.graph_c0	35.6282	25.1354	30.1924	4.01416	4.15435	5.68253	0.00175644	-2.32661	down	--	--	Cellular Component: extracellular region (GO:0005576);; Biological Process: plant-type cell wall organization (GO:0009664);; Cellular Component: membrane (GO:0016020);;	--	--	--	--	Expansin-A2 (Precursor) GN=K18I23.9 OS=Arabidopsis thaliana (Mouse-ear cress) PE=2 SV=2	Alpha-expansin 8 precursor, putative [Ricinus communis]
c80465.graph_c0	2.37512	1.33379	1.79262	3.22474	7.50556	7.27096	0.00286045	2.11224	up	--	--	--	--	--	--	--	--	PREDICTED: uncharacterized protein LOC103702326 isoform X1 [Phoenix dactylifera]
c69419.graph_c0	0.839992	0.499789	0.620407	3.43071	7.00311	6.73814	2.78261e-07	3.53158	up	[K]	Transcription	--	--	[K]	Transcription	Myb-like DNA-binding domain	--	PREDICTED: uncharacterized protein LOC103703755 isoform X4 [Phoenix dactylifera]
c67207.graph_c0	72.159	39.1531	39.2402	16.9779	12.5799	11.0022	0.00310774	-1.48645	down	--	--	Biological Process: protein dephosphorylation (GO:0006470);; Molecular Function: protein tyrosine/serine/threonine phosphatase activity (GO:0008138);; Cellular Component: membrane (GO:0016020);; Molecular Function: kinase activity (GO:0016301);; Biological Process: phosphorylation (GO:0016310);;	--	--	--	Dual specificity phosphatase, catalytic domain;; Protein-tyrosine phosphatase	--	PREDICTED: uncharacterized protein LOC103998825 isoform X1 [Musa acuminata subsp. malaccensis]
c69187.graph_c0	0.136802	0	0.025526	0.670477	0.689107	0.431252	2.9347e-07	3.94102	up	[L]	Replication, recombination and repair	--	K10742|0.0|pop:POPTR_247435|hypothetical protein	[L]	Replication, recombination and repair	AAA domain;; AAA domain;; AAA domain;; Part of AAA domain;; DNA replication factor Dna2;; Viral (Superfamily 1) RNA helicase;; UvrD/REP helicase N-terminal domain	Regulator of nonsense transcripts 1 homolog GN=MQD22.15 OS=Arabidopsis thaliana (Mouse-ear cress) PE=1 SV=2	PREDICTED: DNA replication ATP-dependent helicase/nuclease DNA2 [Phoenix dactylifera]
c79608.graph_c0	18.353	28.1156	27.0614	36.751	44.3746	50.6276	0.00791007	1.20713	up	[M]	Cell wall/membrane/envelope biogenesis	Cellular Component: vacuolar membrane (GO:0005774);; Biological Process: chloroplast organization (GO:0009658);; Cellular Component: Toc complex (GO:0010006);; Molecular Function: P-P-bond-hydrolysis-driven protein transmembrane transporter activity (GO:0015450);; Cellular Component: integral component of chloroplast outer membrane (GO:0031359);; Biological Process: protein import into chloroplas…	--	--	--	Surface antigen;; Surface antigen variable number repeat	Protein TOC75-3, chloroplastic (Precursor) GN=T6H20.230 OS=Arabidopsis thaliana (Mouse-ear cress) PE=1 SV=1	PREDICTED: protein TOC75-3, chloroplastic-like [Phoenix dactylifera]
c75049.graph_c0	13.5607	17.4454	18.2079	3.74222	4.82912	4.814	0.00222671	-1.50542	down	--	--	--	--	[R]	General function prediction only	Domain of unknown function DUF221;; Late exocytosis, associated with Golgi transport	CSC1-like protein HYP1 GN=HYP1 OS=Arabidopsis thaliana (Mouse-ear cress) PE=2 SV=1	PREDICTED: CSC1-like protein HYP1 isoform X3 [Vitis vinifera]
c82609.graph_c0	1.07297	1.33762	1.39032	0	0	0	1.70427e-10	#NAME?	down	--	--	--	--	--	--	--	--	hypothetical protein KNAG_0D00245 [Kazachstania naganishii CBS 8797]
c77623.graph_c0	7.5858	10.5348	8.71039	0.641009	0.816487	2.03657	0.0001808	-2.58385	down	[RTKL]	--	Molecular Function: protein serine/threonine kinase activity (GO:0004674);; Molecular Function: ATP binding (GO:0005524);; Cellular Component: plasma membrane (GO:0005886);; Biological Process: protein phosphorylation (GO:0006468);; Cellular Component: chloroplast (GO:0009507);; Cellular Component: integral component of membrane (GO:0016021);;	--	--	--	Protein tyrosine kinase;; Protein kinase domain;; Leucine Rich repeats (2 copies);; Leucine rich repeat;; Leucine Rich Repeat	Probable LRR receptor-like serine/threonine-protein kinase At1g06840 (Precursor) GN=At1g06840 OS=Arabidopsis thaliana (Mouse-ear cress) PE=2 SV=2	PREDICTED: probable LRR receptor-like serine/threonine-protein kinase At1g06840 isoform X1 [Elaeis guineensis]
c69418.graph_c0	16.2277	6.30555	10.2733	0	0	0	7.52757e-10	#NAME?	down	--	--	--	--	--	--	GDSL-like Lipase/Acylhydrolase	GDSL esterase/lipase At1g31550 (Precursor) GN=At1g31550 OS=Arabidopsis thaliana (Mouse-ear cress) PE=2 SV=1	PREDICTED: GDSL esterase/lipase At1g28570-like [Phoenix dactylifera]
c75175.graph_c0	6.02337	2.65472	2.77507	1.0054	0.416203	0.0837211	0.00399007	-2.5083	down	[J]	Translation, ribosomal structure and biogenesis	Molecular Function: translation release factor activity (GO:0003747);;	--	[J]	Translation, ribosomal structure and biogenesis	PCRF domain	Peptide chain release factor PrfB3, chloroplastic {ECO:0000303|PubMed:21771930} (Precursor) OS=Arabidopsis thaliana (Mouse-ear cress) PE=2 SV=1	PREDICTED: peptide chain release factor PrfB3, chloroplastic isoform X1 [Elaeis guineensis]
c58899.graph_c0	25.1519	28.2201	26.2032	257.701	130.509	122.472	6.97351e-05	3.05878	up	--	--	Cellular Component: vacuolar membrane (GO:0005774);; Cellular Component: cytoplasmic membrane-bounded vesicle (GO:0016023);;	--	--	--	--	--	hypothetical protein L484_021652 [Morus notabilis]
c72910.graph_c0	2.04306	1.603	1.90608	45.4178	23.3096	11.3239	0.00134187	4.24313	up	--	--	--	K14488|2e-31|ath:AT2G46690|auxin-responsive family protein	--	--	Auxin responsive protein	Indole-3-acetic acid-induced protein ARG7 GN=ARG7 OS=Vigna radiata var. radiata (Mung bean) PE=2 SV=1	PREDICTED: auxin-induced protein X15-like [Elaeis guineensis]
c47343.graph_c0	60.7712	42.244	47.3112	0	0	0	2.1935e-38	#NAME?	down	--	--	--	--	--	--	RNA recognition motif. (a.k.a. RRM, RBD, or RNP domain);; RNA recognition motif (a.k.a. RRM, RBD, or RNP domain)	--	--
c81142.graph_c1	4.72777	2.27865	2.47198	0.395112	0.508866	0.0584918	0.000293758	-2.87261	down	--	--	--	--	[R]	General function prediction only	PPR repeat;; PPR repeat family;; Pentatricopeptide repeat domain;; DYW family of nucleic acid deaminases;; PPR repeat	Pentatricopeptide repeat-containing protein At4g02750 GN=PCMP-H24 OS=Arabidopsis thaliana (Mouse-ear cress) PE=3 SV=1	PREDICTED: pentatricopeptide repeat-containing protein At3g26782, mitochondrial-like [Phoenix dactylifera]
c58755.graph_c0	32.9711	14.1899	19.7282	0	0	0	1.79954e-14	#NAME?	down	--	--	--	--	--	--	--	--	hypothetical protein AMTR_s00003p00157400 [Amborella trichopoda]
c73021.graph_c0	0.105681	0.377276	0.39438	10.6269	6.58032	10.2918	2.02887e-13	5.31241	up	[P]	Inorganic ion transport and metabolism	Molecular Function: superoxide dismutase activity (GO:0004784);; Biological Process: superoxide metabolic process (GO:0006801);; Molecular Function: metal ion binding (GO:0046872);; Biological Process: oxidation-reduction process (GO:0055114);;	--	[P]	Inorganic ion transport and metabolism	Iron/manganese superoxide dismutases, C-terminal domain;; Iron/manganese superoxide dismutases, alpha-hairpin domain	Superoxide dismutase [Fe] 2, chloroplastic (Precursor) GN=MWD22.4 OS=Arabidopsis thaliana (Mouse-ear cress) PE=1 SV=1	PREDICTED: superoxide dismutase [Fe], chloroplastic-like isoform X2 [Phoenix dactylifera]
c77429.graph_c0	481.355	791.685	667.799	1469.79	2910.77	3178.38	0.00141615	2.3261	up	[E]	Amino acid transport and metabolism	Molecular Function: prephenate dehydratase activity (GO:0004664);; Biological Process: L-phenylalanine biosynthetic process (GO:0009094);; Cellular Component: plastid (GO:0009536);;	--	[E]	Amino acid transport and metabolism	Prephenate dehydratase	Arogenate dehydratase/prephenate dehydratase 6, chloroplastic (Precursor) GN=T23G18.10 OS=Arabidopsis thaliana (Mouse-ear cress) PE=1 SV=1	PREDICTED: arogenate dehydratase/prephenate dehydratase 6, chloroplastic-like [Phoenix dactylifera]
c74802.graph_c0	3.36686	2.76226	3.07284	0.185546	0.409655	0.164808	4.4853e-05	-3.19631	down	--	--	--	--	[A]	RNA processing and modification	RNA dependent RNA polymerase;; Domain of unknown function (DUF1785);; RNA dependent RNA polymerase	Probable RNA-dependent RNA polymerase 3 GN=F6F22.6 OS=Arabidopsis thaliana (Mouse-ear cress) PE=3 SV=2	PREDICTED: probable RNA-dependent RNA polymerase 3 isoform X3 [Phoenix dactylifera]
c74629.graph_c1	19.1683	22.1464	22.3846	1.96445	3.06877	2.02473	7.83759e-08	-2.79137	down	--	--	--	--	--	--	GDSL/SGNH-like Acyl-Esterase family found in Pmr5 and Cas1p;; PMR5 N terminal Domain	Protein ALTERED XYLOGLUCAN 4 GN=F20P5.5 OS=Arabidopsis thaliana (Mouse-ear cress) PE=1 SV=1	PREDICTED: protein ALTERED XYLOGLUCAN 4-like isoform X2 [Elaeis guineensis]
c68255.graph_c1	78.1021	55.0305	57.2378	11.5495	4.74519	5.20645	1.77173e-07	-2.75473	down	--	--	Molecular Function: catalytic activity (GO:0003824);; Cellular Component: mitochondrion (GO:0005739);; Biological Process: metabolic process (GO:0008152);;	--	--	--	Complex 1 protein (LYR family);; Complex1_LYR-like	Classical arabinogalactan protein 9 (Precursor) GN=AGP9 OS=Arabidopsis thaliana (Mouse-ear cress) PE=1 SV=2	PREDICTED: uncharacterized protein LOC103973648 [Musa acuminata subsp. malaccensis]
c69800.graph_c0	922.124	1018.03	874.707	93.9084	92.6926	103.043	5.26377e-09	-2.90393	down	[G]	Carbohydrate transport and metabolism	Cellular Component: mitochondrion (GO:0005739);; Cellular Component: vacuole (GO:0005773);; Biological Process: glycolysis (GO:0006096);; Biological Process: water transport (GO:0006833);; Biological Process: hyperosmotic response (GO:0006972);; Biological Process: Golgi organization (GO:0007030);; Biological Process: response to temperature stimulus (GO:0009266);; Biological Process: response to…	--	[G]	Carbohydrate transport and metabolism	Major intrinsic protein	Aquaporin PIP1-2 GN=PIP1-2 OS=Zea mays (Maize) PE=1 SV=1	plasma membrane intrinsic protein 1 [Lilium hybrid cultivar]
c68508.graph_c0	1.62382	3.69478	4.13698	0.052775	0.174778	0.140629	2.59479e-05	-4.3201	down	--	--	--	--	[O]	Posttranslational modification, protein turnover, chaperones	Ring finger domain;; RING-H2 zinc finger;; Zinc finger, C3HC4 type (RING finger);; Zinc finger, C3HC4 type (RING finger);; Zinc finger, C3HC4 type (RING finger);; Anaphase-promoting complex subunit 11 RING-H2 finger	E3 ubiquitin-protein ligase ATL4 GN=F27H5_10 OS=Arabidopsis thaliana (Mouse-ear cress) PE=1 SV=1	PREDICTED: E3 ubiquitin-protein ligase ATL4-like [Phoenix dactylifera]
c70084.graph_c0	2.89569	0.738392	1.60404	5.5055	7.21717	4.99204	0.00519399	2.18668	up	--	--	Biological Process: single-organism process (GO:0044699);; Biological Process: anatomical structure development (GO:0048856);; Biological Process: regulation of cellular process (GO:0050794);;	--	--	--	No apical meristem (NAM) protein	NAC transcription factor NAM-B2 GN=NAM-B2 OS=Triticum turgidum subsp. durum (Durum wheat) PE=2 SV=1	PREDICTED: NAC transcription factor 25-like [Elaeis guineensis]
c28172.graph_c0	1.63685	1.74907	3.0542	0	0	0	4.64626e-08	#NAME?	down	--	--	Molecular Function: L-aspartate:2-oxoglutarate aminotransferase activity (GO:0004069);; Molecular Function: copper ion binding (GO:0005507);; Cellular Component: mitochondrion (GO:0005739);; Biological Process: cellular amino acid metabolic process (GO:0006520);; Biological Process: pyrimidine ribonucleotide biosynthetic process (GO:0009220);; Molecular Function: pyridoxal phosphate binding (GO:0…	K14455|5e-09|vvi:100254127|hypothetical protein LOC100254127	[E]	Amino acid transport and metabolism	--	Aspartate aminotransferase, mitochondrial (Precursor) GN=ASP1 OS=Arabidopsis thaliana (Mouse-ear cress) PE=1 SV=1	hypothetical protein ARALYDRAFT_905515 [Arabidopsis lyrata subsp. lyrata]
c73630.graph_c0	240.097	240.699	246.24	84.895	56.2899	58.5518	0.00117919	-1.48411	down	[R]	General function prediction only	Cellular Component: cell wall (GO:0005618);; Biological Process: response to salt stress (GO:0009651);; Cellular Component: cytoplasmic membrane-bounded vesicle (GO:0016023);;	--	--	--	Putative cyclase	Proline-rich receptor-like protein kinase PERK8 GN=PERK8 OS=Arabidopsis thaliana (Mouse-ear cress) PE=1 SV=1	PREDICTED: uncharacterized protein LOC105060987 [Elaeis guineensis]
c68347.graph_c2	0	0	0	4.5689	4.23157	2.68257	7.04477e-12	Inf	up	--	--	--	--	[T]	Signal transduction mechanisms	--	Proline-rich receptor-like protein kinase PERK8 GN=PERK8 OS=Arabidopsis thaliana (Mouse-ear cress) PE=1 SV=1	Putative pectinesterase/pectinesterase inhibitor 25 [Glycine soja]
c81379.graph_c0	14.9308	11.1584	12.2508	20.7317	28.8944	31.2326	0.0013233	1.46724	up	[R]	General function prediction only	--	K12822|0.0|pop:POPTR_822012|hypothetical protein	[A]	RNA processing and modification	PWI domain;; Metallo-beta-lactamase superfamily;; Glycosyl hydrolase family 3 N terminal domain	DEAD-box ATP-dependent RNA helicase 42 GN=F9H16.10 OS=Arabidopsis thaliana (Mouse-ear cress) PE=1 SV=2	PREDICTED: LOW QUALITY PROTEIN: RNA-binding protein 25-like [Elaeis guineensis]
c75675.graph_c0	65.7201	34.6353	40.9198	1.73358	1.68276	2.07079	1.16783e-14	-4.28487	down	[J]	Translation, ribosomal structure and biogenesis	Molecular Function: RNA binding (GO:0003723);; Biological Process: translation (GO:0006412);;	K03263|1e-20|zma:100192991|hypothetical protein LOC100192991	[J]	Translation, ribosomal structure and biogenesis	Ubiquitin family	Eukaryotic translation initiation factor 5A-4 GN=EIF5A4 OS=Solanum tuberosum (Potato) PE=2 SV=1	eukaryotic translation initiation factor 5A-4 [Solanum tuberosum]
c68956.graph_c0	470.855	330.898	343.895	181.38	65.9021	73.6719	0.00310087	-1.44434	down	[J]	Translation, ribosomal structure and biogenesis	Molecular Function: structural constituent of ribosome (GO:0003735);; Cellular Component: ribosome (GO:0005840);; Biological Process: translational elongation (GO:0006414);;	K02942|5e-49|sbi:SORBI_07g001570|hypothetical protein	[J]	Translation, ribosomal structure and biogenesis	60s Acidic ribosomal protein	60S acidic ribosomal protein P1 GN=RPP1A OS=Zea mays (Maize) PE=1 SV=1	PREDICTED: 60S acidic ribosomal protein P1-like [Phoenix dactylifera]
c75433.graph_c0	1.68304	1.50586	1.84567	3.14379	4.3381	5.18591	0.00930515	1.71313	up	[R]	General function prediction only	--	--	[R]	General function prediction only	ATP-binding region;; Endoribonuclease L-PSP	--	PREDICTED: diphthine--ammonia ligase isoform X2 [Phoenix dactylifera]
c78879.graph_c0	41.7195	52.1651	48.1334	69.4211	105.363	101.607	0.00463	1.3355	up	--	--	Molecular Function: inorganic diphosphatase activity (GO:0004427);; Cellular Component: vacuole (GO:0005773);; Molecular Function: hydrogen-translocating pyrophosphatase activity (GO:0009678);; Biological Process: proton transport (GO:0015992);; Cellular Component: membrane (GO:0016020);;	K01507|0.0|vvi:100247980|hypothetical protein LOC100247980	--	--	Inorganic H+ pyrophosphatase	Pyrophosphate-energized membrane proton pump 2 GN=F9K20.2 OS=Arabidopsis thaliana (Mouse-ear cress) PE=1 SV=2	hypothetical protein AMTR_s00025p00194920 [Amborella trichopoda]
c68166.graph_c0	3.38982	3.08379	4.44466	0	0	0	4.86474e-10	#NAME?	down	--	--	--	--	--	--	--	--	PREDICTED: uncharacterized protein LOC103704652 isoform X2 [Phoenix dactylifera]
c61655.graph_c0	24.0056	63.0774	43.9231	0.363314	1.10294	1.21015	1.69954e-06	-5.26182	down	--	--	Molecular Function: enzyme inhibitor activity (GO:0004857);; Cellular Component: cell wall (GO:0005618);; Molecular Function: pectinesterase activity (GO:0030599);; Biological Process: cell wall modification (GO:0042545);; Biological Process: negative regulation of catalytic activity (GO:0043086);; Molecular Function: aspartyl esterase activity (GO:0045330);;	--	--	--	Pectinesterase	Pectinesterase 61 GN=K19E1.17 OS=Arabidopsis thaliana (Mouse-ear cress) PE=2 SV=1	pectinesterase [Fragaria x ananassa]
c76425.graph_c0	93.0299	67.0281	71.7267	21.0823	17.2515	19.4426	0.000290454	-1.61312	down	[C]	Energy production and conversion	Cellular Component: peroxisome (GO:0005777);; Molecular Function: glycolate oxidase activity (GO:0008891);; Biological Process: oxidative photosynthetic carbon pathway (GO:0009854);; Biological Process: regulation of photosynthesis (GO:0010109);; Molecular Function: FMN binding (GO:0010181);; Biological Process: modulation by virus of host morphology or physiology (GO:0019048);; Molecular Functio…	K11517|1e-96|zma:100193070|hypothetical protein LOC100193070	[C]	Energy production and conversion	FMN-dependent dehydrogenase;; FMN-dependent dehydrogenase;; FMN-dependent dehydrogenase	Peroxisomal (S)-2-hydroxy-acid oxidase GLO4 GN=GLO4 OS=Oryza sativa subsp. indica (Rice) PE=3 SV=2	PREDICTED: peroxisomal (S)-2-hydroxy-acid oxidase GLO4-like [Phoenix dactylifera]
c66670.graph_c0	14.3162	3.7111	6.75197	1.13622	0.110673	0.0445246	0.00400356	-3.83817	down	[GEPR]	--	Molecular Function: carbohydrate transmembrane transporter activity (GO:0015144);; Molecular Function: carnitine transmembrane transporter activity (GO:0015226);; Biological Process: nitrate transport (GO:0015706);; Biological Process: carnitine transport (GO:0015879);; Cellular Component: integral component of membrane (GO:0016021);; Biological Process: cellular response to phosphate starvation …	--	[R]	General function prediction only	Sugar (and other) transporter;; Major Facilitator Superfamily	Organic cation/carnitine transporter 1 GN=T18K17.11 OS=Arabidopsis thaliana (Mouse-ear cress) PE=2 SV=1	PREDICTED: organic cation/carnitine transporter 1 [Phoenix dactylifera]
c71981.graph_c0	14.0063	27.0186	23.2001	0.955146	1.71914	0.719288	6.89035e-08	-3.86937	down	--	--	--	--	--	--	Core-2/I-Branching enzyme	Protein TIC 214 {ECO:0000250|UniProtKB:P56785} GN=CsCp113 OS=Cucumis sativus (Cucumber) PE=3 SV=2	PREDICTED: uncharacterized protein LOC103718829 [Phoenix dactylifera]
c63678.graph_c0	9.72325	14.6403	17.7107	0.39125	0.323931	1.04256	1.6132e-06	-4.2294	down	--	--	--	K14488|2e-15|pop:POPTR_569631|SAUR22	--	--	Auxin responsive protein	--	PREDICTED: uncharacterized protein LOC101503085 [Cicer arietinum]
c81211.graph_c0	2.05247	2.12428	2.36541	0.306064	0.46457	0.373801	0.00518139	-2.1319	down	[K]	Transcription	--	--	[R]	General function prediction only	PPR repeat family;; PPR repeat;; Pentatricopeptide repeat domain;; DYW family of nucleic acid deaminases;; PPR repeat;; Tetratricopeptide repeat;; Tetratricopeptide repeat	Pentatricopeptide repeat-containing protein At3g12770 GN=PCMP-H43 OS=Arabidopsis thaliana (Mouse-ear cress) PE=2 SV=1	PREDICTED: pentatricopeptide repeat-containing protein At3g12770-like [Phoenix dactylifera]
c72059.graph_c0	48.1519	25.4079	25.7817	7.89346	3.73446	5.07061	8.32645e-05	-2.17126	down	--	--	--	--	--	--	--	--	PREDICTED: uncharacterized protein LOC103719003 [Phoenix dactylifera]
c69181.graph_c0	8.2476	4.12375	6.33674	0	0	0.18207	5.52842e-09	-6.31884	down	--	--	Cellular Component: nucleus (GO:0005634);;	--	--	--	Domain of unknown function (DUF2431)	Putative transcription factor bHLH107 GN=T8M16.100 OS=Arabidopsis thaliana (Mouse-ear cress) PE=2 SV=1	PREDICTED: transcription factor bHLH106-like [Elaeis guineensis]
c70629.graph_c0	6.38876	1.82024	2.89696	0.271437	0.499406	0.241099	0.00522368	-3.02082	down	--	--	Cellular Component: membrane (GO:0016020);; Molecular Function: transferase activity, transferring phosphorus-containing groups (GO:0016772);;	--	--	--	Protein tyrosine kinase;; Protein kinase domain;; Leucine rich repeat N-terminal domain;; Leucine Rich repeats (2 copies);; Leucine Rich Repeat	Probable LRR receptor-like serine/threonine-protein kinase At1g63430 (Precursor) GN=At1g63430 OS=Arabidopsis thaliana (Mouse-ear cress) PE=2 SV=1	PREDICTED: probable LRR receptor-like serine/threonine-protein kinase At1g63430 isoform X2 [Phoenix dactylifera]
c66823.graph_c0	53.0651	42.9412	45.5796	9.67963	5.75374	7.38525	2.53789e-05	-2.24845	down	[R]	General function prediction only	Biological Process: long-chain fatty acid metabolic process (GO:0001676);; Biological Process: defense response to insect (GO:0002213);; Cellular Component: cytoplasm (GO:0005737);; Biological Process: postreplication repair (GO:0006301);; Biological Process: fatty acid biosynthetic process (GO:0006633);; Molecular Function: N-acetyltransferase activity (GO:0008080);;	K00670|1e-104|vvi:100261668|hypothetical protein LOC100261668	[R]	General function prediction only	Acetyltransferase (GNAT) family;; Acetyltransferase (GNAT) domain;; Acetyltransferase (GNAT) domain;; FR47-like protein;; Acetyltransferase (GNAT) domain	N-alpha-acetyltransferase MAK3 GN=F16M14.6 OS=Arabidopsis thaliana (Mouse-ear cress) PE=2 SV=1	PREDICTED: N-alpha-acetyltransferase MAK3 [Phoenix dactylifera]
c71778.graph_c0	1.76847	0.721526	0.895657	5.16626	5.0197	5.51798	0.000209359	2.62618	up	--	--	--	--	--	--	--	Protein XRI1 GN=XRI1 OS=Arabidopsis thaliana (Mouse-ear cress) PE=1 SV=2	PREDICTED: protein XRI1-like isoform X3 [Elaeis guineensis]
c77727.graph_c0	2.88026	1.2097	1.50164	0.572672	0	0.0953748	0.00699809	-2.66233	down	[O]	Posttranslational modification, protein turnover, chaperones	--	K00799|1e-88|vvi:100260869|hypothetical protein LOC100260869	[O]	Posttranslational modification, protein turnover, chaperones	Glutathione S-transferase, C-terminal domain;; Glutathione S-transferase, N-terminal domain;; Glutathione S-transferase, N-terminal domain;; Glutathione S-transferase, C-terminal domain;; Glutathione S-transferase, N-terminal domain	Glutathione S-transferase F10 GN=F7F1.8 OS=Arabidopsis thaliana (Mouse-ear cress) PE=1 SV=3	PREDICTED: glutathione S-transferase F10-like [Elaeis guineensis]
c62281.graph_c0	2.3615	2.49473	3.22607	0	0.236021	0.379814	1.09824e-05	-3.34307	down	[RTKL]	--	Biological Process: activation of MAPKK activity (GO:0000186);; Molecular Function: MAP kinase kinase kinase activity (GO:0004709);; Molecular Function: ATP binding (GO:0005524);;	--	[R]	General function prediction only	Protein kinase domain;; Protein tyrosine kinase	Probable serine/threonine-protein kinase WNK5 GN=WNK5 OS=Arabidopsis thaliana (Mouse-ear cress) PE=1 SV=2	PREDICTED: LOW QUALITY PROTEIN: probable serine/threonine-protein kinase WNK5 [Phoenix dactylifera]
c77183.graph_c0	7.34203	4.15738	5.18769	10.1045	14.0124	16.9575	0.000740042	1.69804	up	--	--	Cellular Component: membrane (GO:0016020);;	--	--	--	Protein of unknown function (DUF3522)	--	PREDICTED: uncharacterized protein LOC105053587 isoform X1 [Elaeis guineensis]
c50676.graph_c0	9.13191	11.3104	12.9316	0.551183	1.14087	2.2031	0.000461996	-2.7352	down	[Z]	Cytoskeleton	Biological Process: microtubule cytoskeleton organization (GO:0000226);; Biological Process: cell morphogenesis (GO:0000902);; Molecular Function: GTPase activity (GO:0003924);; Molecular Function: structural constituent of cytoskeleton (GO:0005200);; Molecular Function: protein binding (GO:0005515);; Molecular Function: GTP binding (GO:0005525);; Cellular Component: cell wall (GO:0005618);; Cell…	K07374|1e-118|ath:AT4G14960|TUA6	[Z]	Cytoskeleton	Tubulin/FtsZ family, GTPase domain	Tubulin alpha chain GN=TUBA OS=Prunus dulcis (Almond) PE=2 SV=1	hypothetical protein MIMGU_mgv1a0196711mg, partial [Erythranthe guttata]
c76742.graph_c0	1.61975	1.47822	1.15325	8.24827	7.99209	3.21529	0.000861259	2.58932	up	[K]	Transcription	Molecular Function: iron ion binding (GO:0005506);; Cellular Component: mitochondrion (GO:0005739);; Molecular Function: electron carrier activity (GO:0009055);; Cellular Component: chloroplast thylakoid membrane (GO:0009535);; Biological Process: response to wounding (GO:0009611);; Biological Process: response to fungus (GO:0009620);; Biological Process: response to jasmonic acid (GO:0009753);; …	--	--	--	Cytochrome P450	Allene oxide synthase 2 GN=OSJNBa0081P02.18 OS=Oryza sativa subsp. japonica (Rice) PE=2 SV=2	PREDICTED: allene oxide synthase 2-like [Musa acuminata subsp. malaccensis]
c62168.graph_c0	0	0	0	28.7794	7.52451	21.2228	1.0195e-10	Inf	up	--	--	Cellular Component: vacuole (GO:0005773);; Biological Process: polysaccharide metabolic process (GO:0005976);; Biological Process: steroid biosynthetic process (GO:0006694);; Molecular Function: UDP-N-acetylmuramate dehydrogenase activity (GO:0008762);; Biological Process: response to light stimulus (GO:0009416);; Biological Process: unidimensional cell growth (GO:0009826);; Biological Process: p…	K09828|4e-21|vvi:100258158|hypothetical protein LOC100258158	[R]	General function prediction only	--	Delta(24)-sterol reductase GN=MPN9.6 OS=Arabidopsis thaliana (Mouse-ear cress) PE=1 SV=2	PREDICTED: delta(24)-sterol reductase [Phoenix dactylifera]
c80098.graph_c0	15.273	9.80519	10.9382	20.7443	21.2763	20.6342	0.00979569	1.19623	up	[G]	Carbohydrate transport and metabolism	Biological Process: maltose catabolic process (GO:0000025);; Molecular Function: 4-alpha-glucanotransferase activity (GO:0004134);; Cellular Component: cytosol (GO:0005829);; Biological Process: starch catabolic process (GO:0005983);; Biological Process: circadian rhythm (GO:0007623);; Biological Process: plant-type cell wall organization (GO:0009664);; Molecular Function: heteropolysaccharide bi…	K00705|0.0|osa:4344192|Os07g0662900	--	--	4-alpha-glucanotransferase;; 4-alpha-glucanotransferase;; Starch binding domain	4-alpha-glucanotransferase DPE2 GN=P0453E03.120 OS=Oryza sativa subsp. japonica (Rice) PE=2 SV=1	PREDICTED: 4-alpha-glucanotransferase DPE2 [Elaeis guineensis]
c67315.graph_c0	0.039061	0.0796835	0.327978	3.92783	4.15382	8.17968	4.21357e-09	5.54068	up	--	--	--	--	--	--	Nodulin-like;; Major Facilitator Superfamily	Leucine-rich repeat extensin-like protein 5 (Precursor) GN=LRX5 OS=Arabidopsis thaliana (Mouse-ear cress) PE=2 SV=2	PREDICTED: uncharacterized protein LOC105046195 [Elaeis guineensis]
c76794.graph_c0	1.4368	0.711823	1.07237	3.7464	4.76757	3.60498	0.00134724	2.31967	up	--	--	--	--	[R]	General function prediction only	PPR repeat family;; PPR repeat;; PPR repeat;; Pentatricopeptide repeat domain;; Tetratricopeptide repeat;; PPR repeat family;; PPR repeat;; Pentatricopeptide repeat domain;; PPR repeat;; Ubiquitin carboxyl-terminal hydrolase	Pentatricopeptide repeat-containing protein At5g02860 GN=At5g02860 OS=Arabidopsis thaliana (Mouse-ear cress) PE=2 SV=1	PREDICTED: pentatricopeptide repeat-containing protein At5g02860 [Musa acuminata subsp. malaccensis]
c66606.graph_c0	139.479	215.757	175.979	63.5406	36.4472	56.5494	0.00303772	-1.40173	down	--	--	Cellular Component: Golgi apparatus (GO:0005794);; Cellular Component: plasma membrane (GO:0005886);; Molecular Function: zinc ion binding (GO:0008270);; Biological Process: primary cell wall biogenesis (GO:0009833);; Cellular Component: integral component of membrane (GO:0016021);; Molecular Function: cellulose synthase (UDP-forming) activity (GO:0016760);; Biological Process: cellulose biosynth…	--	--	--	Cellulose synthase	Probable cellulose synthase A catalytic subunit 1 [UDP-forming] OS=Oryza sativa subsp. japonica (Rice) PE=2 SV=1	unknown [Zea mays]
c64922.graph_c0	3.37478	9.00278	8.71896	0.54841	0.54486	1.02294	0.00190177	-2.97306	down	--	--	Molecular Function: protein serine/threonine kinase activity (GO:0004674);; Molecular Function: transmembrane receptor protein tyrosine kinase activity (GO:0004714);; Molecular Function: ATP binding (GO:0005524);; Biological Process: protein phosphorylation (GO:0006468);; Cellular Component: integral component of membrane (GO:0016021);; Molecular Function: 2-alkenal reductase [NAD(P)] activity (G…	--	--	--	Protein tyrosine kinase;; Protein kinase domain	Leucine-rich repeat receptor-like protein kinase PXL2 (Precursor) GN=PXL2 OS=Arabidopsis thaliana (Mouse-ear cress) PE=2 SV=1	PREDICTED: receptor-like protein kinase HAIKU2 [Musa acuminata subsp. malaccensis]
c74876.graph_c1	4.45032	3.73823	4.24963	13.2284	7.69224	10.846	0.00188983	1.73477	up	--	--	Biological Process: regulation of cyclin-dependent protein serine/threonine kinase activity (GO:0000079);; Biological Process: regulation of transcription, DNA-templated (GO:0006355);; Molecular Function: protein kinase binding (GO:0019901);;	--	[D]	Cell cycle control, cell division, chromosome partitioning	--	Cyclin-T1-3 GN=CYCT1-3 OS=Oryza sativa subsp. japonica (Rice) PE=3 SV=2	PREDICTED: cyclin-T1-4-like [Populus euphratica]
c57282.graph_c0	0	0	0	1.17259	1.99877	1.33254	2.10129e-11	Inf	up	--	--	--	--	--	--	F-box domain;; F-box-like	F-box protein At3g07870 GN=At3g07870 OS=Arabidopsis thaliana (Mouse-ear cress) PE=2 SV=1	hypothetical protein [Zea mays]
c49701.graph_c0	9.48812	4.9397	6.27015	0	0	0	3.74982e-14	#NAME?	down	--	--	--	--	--	--	RNA recognition motif. (a.k.a. RRM, RBD, or RNP domain);; RNA recognition motif (a.k.a. RRM, RBD, or RNP domain);; RNA recognition motif. (a.k.a. RRM, RBD, or RNP domain)	UBP1-associated protein 2A GN=UBA2A OS=Arabidopsis thaliana (Mouse-ear cress) PE=1 SV=1	hypothetical protein CICLE_v10025608mg [Citrus clementina]
c70981.graph_c0	6.45298	1.50672	3.55417	0.131394	0.108786	0	0.00021366	-5.14089	down	[G]	Carbohydrate transport and metabolism	Molecular Function: hydrolase activity, hydrolyzing O-glycosyl compounds (GO:0004553);; Biological Process: carbohydrate metabolic process (GO:0005975);;	--	--	--	Cellulase (glycosyl hydrolase family 5);; Sugar-binding cellulase-like;; Glycosyl hydrolase catalytic core	Mannan endo-1,4-beta-mannosidase 2 (Precursor) GN=MAN2 OS=Arabidopsis thaliana (Mouse-ear cress) PE=2 SV=1	PREDICTED: mannan endo-1,4-beta-mannosidase 2 [Phoenix dactylifera]
c73015.graph_c0	0	0	0	0.301721	2.99768	2.44458	9.01571e-06	Inf	up	--	--	--	--	--	--	--	--	PREDICTED: putative nuclease HARBI1 [Nicotiana sylvestris]
c78048.graph_c0	104.737	70.7664	72.0398	34.6943	17.6959	14.1382	0.00284411	-1.49904	down	--	--	--	--	[R]	General function prediction only	3'-5' exonuclease	Werner Syndrome-like exonuclease GN=F18A5.260 OS=Arabidopsis thaliana (Mouse-ear cress) PE=1 SV=1	PREDICTED: Werner Syndrome-like exonuclease [Musa acuminata subsp. malaccensis]
c44483.graph_c0	19.6528	7.45885	12.792	0	0	0	7.28432e-08	#NAME?	down	--	--	--	--	--	--	--	--	Crh1p [Saccharomyces cerevisiae FostersO]
c70651.graph_c0	296.017	185.226	201.688	97.0966	51.4462	49.5098	0.00328299	-1.38837	down	[E]	Amino acid transport and metabolism	--	--	--	--	Aluminium induced protein;; Glutamine amidotransferase domain	Stem-specific protein TSJT1 GN=TSJT1 OS=Nicotiana tabacum (Common tobacco) PE=2 SV=1	PREDICTED: stem-specific protein TSJT1-like [Musa acuminata subsp. malaccensis]
c80827.graph_c0	1.73055	1.07443	1.1056	4.00553	9.89636	10.4617	0.000262258	3.03863	up	--	--	Molecular Function: G-protein coupled receptor activity (GO:0004930);; Molecular Function: extracellular ligand-gated ion channel activity (GO:0005230);; Biological Process: calcium ion transport (GO:0006816);; Biological Process: cell surface receptor signaling pathway (GO:0007166);; Molecular Function: glutamate receptor activity (GO:0008066);; Biological Process: response to abiotic stimulus (…	--	[PET]	--	Receptor family ligand binding region;; Ligand-gated ion channel;; Bacterial extracellular solute-binding proteins, family 3;; Periplasmic binding protein	Glutamate receptor 3.1 (Precursor) GN=OSJNBa0013K16.8 OS=Oryza sativa subsp. japonica (Rice) PE=1 SV=1	PREDICTED: glutamate receptor 3.1 [Phoenix dactylifera]
c75906.graph_c0	6.70478	4.76992	5.51933	0.571323	0.394183	0.507467	6.30229e-05	-3.13902	down	[R]	General function prediction only	Molecular Function: purine ribonucleoside binding (GO:0032550);; Molecular Function: purine ribonucleotide binding (GO:0032555);; Molecular Function: purine ribonucleoside triphosphate binding (GO:0035639);;	--	[R]	General function prediction only	Pre-mRNA cleavage complex II protein Clp1;; Molybdopterin guanine dinucleotide synthesis protein B	Polynucleotide 5&apos;-hydroxyl-kinase NOL9 GN=At5g11010 OS=Arabidopsis thaliana (Mouse-ear cress) PE=2 SV=1	PREDICTED: polynucleotide 5&apos;-hydroxyl-kinase NOL9-like isoform X2 [Phoenix dactylifera]
c80131.graph_c0	0.10549	0.0860787	0.295251	0.338732	0.88563	0.712593	0.00705831	2.37694	up	[T]	Signal transduction mechanisms	Molecular Function: binding (GO:0005488);; Biological Process: response to stress (GO:0006950);; Biological Process: signal transduction (GO:0007165);; Molecular Function: kinase activity (GO:0016301);; Biological Process: phosphorylation (GO:0016310);; Molecular Function: signaling receptor activity (GO:0038023);; Biological Process: primary metabolic process (GO:0044238);; Biological Process: c…	K14489|0.0|sbi:SORBI_01g010070|hypothetical protein	[T]	Signal transduction mechanisms	CHASE domain;; Histidine kinase-, DNA gyrase B-, and HSP90-like ATPase;; Response regulator receiver domain;; His Kinase A (phospho-acceptor) domain	Histidine kinase 4 GN=T23K3.2 OS=Arabidopsis thaliana (Mouse-ear cress) PE=1 SV=1	PREDICTED: histidine kinase 4-like [Elaeis guineensis]
c58360.graph_c0	0	0	0	22.4173	12.3191	11.5532	1.10146e-17	Inf	up	[O]	Posttranslational modification, protein turnover, chaperones	--	K03094|2e-39|rcu:RCOM_1598810|skp1, putative	[O]	Posttranslational modification, protein turnover, chaperones	Skp1 family, tetramerisation domain;; Skp1 family, dimerisation domain	SKP1-like protein 1B GN=MJC20.30 OS=Arabidopsis thaliana (Mouse-ear cress) PE=1 SV=1	skp1, putative [Ricinus communis]
c75105.graph_c0	31.2022	18.4934	22.6849	6.47278	4.71991	4.82627	0.00168624	-1.77738	down	[S]	Function unknown	Biological Process: cobalamin biosynthetic process (GO:0009236);; Molecular Function: sirohydrochlorin cobaltochelatase activity (GO:0016852);; Molecular Function: metal ion binding (GO:0046872);;	--	--	--	CbiX	--	PREDICTED: uncharacterized protein LOC103702509 [Phoenix dactylifera]
c71171.graph_c0	108.304	125.887	81.0481	9.86325	5.26562	6.46292	3.37635e-13	-3.49402	down	--	--	Biological Process: transcription, DNA-templated (GO:0006351);; Biological Process: response to auxin (GO:0009733);; Biological Process: regulation of gene expression (GO:0010468);; Cellular Component: intracellular membrane-bounded organelle (GO:0043231);; Biological Process: regulation of primary metabolic process (GO:0080090);; Biological Process: regulation of cellular macromolecule biosynthe…	--	--	--	AUX/IAA family	Auxin-responsive protein IAA30 GN=IAA30 OS=Oryza sativa subsp. japonica (Rice) PE=2 SV=1	PREDICTED: auxin-responsive protein IAA30 isoform X2 [Elaeis guineensis]
c73841.graph_c0	10.1607	7.74667	8.76131	2.60179	0.789845	0.462198	0.000919003	-2.39948	down	--	--	--	--	[R]	General function prediction only	Programmed cell death protein 2, C-terminal putative domain	--	PREDICTED: programmed cell death protein 2-like [Elaeis guineensis]
c68354.graph_c0	5.207	2.69294	3.76315	0	0	0	2.8106e-10	#NAME?	down	[R]	General function prediction only	Biological Process: aromatic amino acid family biosynthetic process (GO:0009073);; Cellular Component: chloroplast thylakoid membrane (GO:0009535);; Biological Process: response to blue light (GO:0009637);; Biological Process: response to high light intensity (GO:0009644);; Cellular Component: chloroplast inner membrane (GO:0009706);; Biological Process: response to sucrose (GO:0009744);; Biologi…	--	[R]	General function prediction only	Ankyrin repeats (3 copies);; Ankyrin repeats (many copies);; Ankyrin repeat;; Ankyrin repeats (many copies);; Ankyrin repeat	Probable signal recognition particle 43 kDa protein, chloroplastic (Precursor) OS=Oryza sativa subsp. japonica (Rice) PE=2 SV=1	hypothetical protein OsI_09862 [Oryza sativa Indica Group]
c72903.graph_c1	5.42649	5.61882	6.21326	13.5479	21.8585	16.9397	0.00100706	1.98468	up	--	--	--	--	--	--	--	--	PREDICTED: uncharacterized protein LOC103716552 isoform X1 [Phoenix dactylifera]
c71654.graph_c0	0.766924	0.782254	1.09029	25.5212	17.0675	12.0882	4.29426e-10	4.75436	up	[P]	Inorganic ion transport and metabolism	Molecular Function: potassium ion transmembrane transporter activity (GO:0015079);; Cellular Component: integral component of membrane (GO:0016021);; Biological Process: potassium ion transmembrane transport (GO:0071805);;	--	--	--	K+ potassium transporter	Probable potassium transporter 17 OS=Oryza sativa subsp. japonica (Rice) PE=2 SV=2	PREDICTED: probable potassium transporter 17 isoform X1 [Phoenix dactylifera]
c77227.graph_c0	2.72444	2.7789	2.33286	13.9708	10.0787	20.5888	3.24547e-07	2.88167	up	--	--	Biological Process: transcription, DNA-templated (GO:0006351);;	--	--	--	GRAS domain family;; Transcriptional regulator DELLA protein N terminal	DELLA protein GAI1 GN=GAI1 OS=Vitis vinifera (Grape) PE=2 SV=1	PREDICTED: DELLA protein GAI-like [Phoenix dactylifera]
c59731.graph_c0	5.50606	4.08445	7.62751	0	0.233463	0.187848	4.61285e-08	-4.95872	down	[J]	Translation, ribosomal structure and biogenesis	Molecular Function: translation elongation factor activity (GO:0003746);; Molecular Function: GTPase activity (GO:0003924);; Molecular Function: copper ion binding (GO:0005507);; Molecular Function: GTP binding (GO:0005525);; Cellular Component: nucleolus (GO:0005730);; Cellular Component: cytosol (GO:0005829);; Cellular Component: plasma membrane (GO:0005886);; Biological Process: GTP catabolic …	K03234|1e-112|zma:100272648|hypothetical protein LOC100272648	[J]	Translation, ribosomal structure and biogenesis	Elongation factor G C-terminus;; Elongation factor G, domain IV	Elongation factor 2 OS=Beta vulgaris (Sugar beet) PE=2 SV=1	PREDICTED: elongation factor 2-like, partial [Cucumis melo]
c58000.graph_c0	13.9155	5.80244	7.43024	0.147909	0	0	1.07632e-09	-7.11236	down	[R]	General function prediction only	Molecular Function: nucleic acid binding (GO:0003676);; Biological Process: translational initiation (GO:0006413);; Cellular Component: macromolecular complex (GO:0032991);; Cellular Component: cytoplasmic part (GO:0044444);;	K03248|1e-16|ath:AT3G11400|EIF3G1	[J]	Translation, ribosomal structure and biogenesis	RNA recognition motif. (a.k.a. RRM, RBD, or RNP domain);; RNA recognition motif. (a.k.a. RRM, RBD, or RNP domain)	--	PREDICTED: eukaryotic translation initiation factor 3 subunit G-like [Beta vulgaris subsp. vulgaris]
c82093.graph_c0	0	0	0	8.20236	5.9204	4.62355	2.42107e-12	Inf	up	--	--	--	--	--	--	--	Formin-like protein 3 OS=Oryza sativa subsp. japonica (Rice) PE=2 SV=2	pherophorin-C1 protein precursor [Chlamydomonas reinhardtii]
c30193.graph_c0	2.44369	2.34592	3.28566	0	0	0	5.05625e-10	#NAME?	down	--	--	--	--	--	--	--	Pollen-specific leucine-rich repeat extensin-like protein 3 (Precursor) GN=PEX3 OS=Arabidopsis thaliana (Mouse-ear cress) PE=2 SV=1	PREDICTED: extensin-like isoform X1 [Elaeis guineensis]
c81039.graph_c0	17.5073	24.7066	23.4073	2.806	7.35678	8.70255	0.000722797	-1.43023	down	[RTKL]	--	Biological Process: regulation of protein phosphorylation (GO:0001932);; Molecular Function: protein kinase activity (GO:0004672);; Molecular Function: protein serine/threonine phosphatase activity (GO:0004722);; Molecular Function: ATP binding (GO:0005524);; Cellular Component: plasma membrane (GO:0005886);; Cellular Component: cAMP-dependent protein kinase complex (GO:0005952);; Biological Proc…	--	[T]	Signal transduction mechanisms	Protein phosphatase 2C;; Protein kinase domain;; Cyclic nucleotide-binding domain;; Protein tyrosine kinase	Probable inactive cyclic nucleotide-dependent protein kinase At2g20050 GN=At2g20050/At2g20040 OS=Arabidopsis thaliana (Mouse-ear cress) PE=2 SV=2	PREDICTED: protein phosphatase 2C and cyclic nucleotide-binding/kinase domain-containing protein isoform X2 [Phoenix dactylifera]
c80790.graph_c0	10.8285	34.7799	29.0178	0.584057	6.12514	3.63145	0.00857412	-2.49116	down	--	--	--	--	--	--	--	--	hypothetical protein PLEOSDRAFT_158901 [Pleurotus ostreatus PC15]
c75280.graph_c0	9.89707	6.22288	6.38756	1.31748	1.13822	1.06847	0.00214759	-2.27597	down	--	--	--	--	--	--	FBD	Putative F-box/FBD/LRR-repeat protein At5g62970 GN=At5g62970 OS=Arabidopsis thaliana (Mouse-ear cress) PE=4 SV=1	hypothetical protein F775_05600 [Aegilops tauschii]
c69952.graph_c0	864.279	1196.03	1216.28	263.046	371.265	332.228	0.00174727	-1.38888	down	--	--	Cellular Component: vacuole (GO:0005773);; Biological Process: cellular protein modification process (GO:0006464);; Biological Process: ubiquitin-dependent protein catabolic process (GO:0006511);; Molecular Function: ubiquitin-calmodulin ligase activity (GO:0050372);;	--	[OR]	--	Ubiquitin family;; Ubiquitin-2 like Rad60 SUMO-like;; Ubiquitin-like domain;; Telomere stability and silencing;; Ubiquitin-2 like Rad60 SUMO-like;; DUF2407 ubiquitin-like domain;; Protein of unknown function (DUF2870)	NEDD8-like protein RUB2 (Precursor) GN=T20F21.24 OS=Arabidopsis thaliana (Mouse-ear cress) PE=1 SV=3	ubiquitin-like protein [Sandersonia aurantiaca]
c76471.graph_c0	43.3864	24.2034	28.1639	0	0	0	7.09373e-28	#NAME?	down	--	--	--	K00761|1e-06|osa:4338981|Os05g0455700	[TZ]	--	--	Uracil phosphoribosyltransferase GN=UPP OS=Nicotiana tabacum (Common tobacco) PE=1 SV=1	PREDICTED: uracil phosphoribosyltransferase [Nicotiana sylvestris]
c29161.graph_c1	14.8961	16.4093	14.8238	0.167831	0	0.22361	1.5994e-09	-6.52699	down	--	--	--	--	[F]	Nucleotide transport and metabolism	--	--	PREDICTED: putative glutamine amidotransferase YLR126C [Populus euphratica]
c78606.graph_c0	43.2202	87.3471	80.3835	1.2716	1.07729	2.75802	1.144e-09	-5.02182	down	[E]	Amino acid transport and metabolism	Molecular Function: transporter activity (GO:0005215);; Biological Process: nitrate transport (GO:0015706);; Cellular Component: membrane (GO:0016020);; Biological Process: seed development (GO:0048316);;	--	[E]	Amino acid transport and metabolism	POT family	Protein NRT1/ PTR FAMILY 2.13 GN=T17F3.10 OS=Arabidopsis thaliana (Mouse-ear cress) PE=1 SV=1	PREDICTED: protein NRT1/ PTR FAMILY 2.13-like [Elaeis guineensis]
c56431.graph_c0	0	0.0687765	0	9.74324	3.77394	5.7695	3.95066e-10	8.41643	up	[R]	General function prediction only	Biological Process: lipid biosynthetic process (GO:0008610);; Molecular Function: oxidoreductase activity (GO:0016491);;	--	--	--	short chain dehydrogenase	Very-long-chain 3-oxoacyl-CoA reductase 1 GN=F12A21.31 OS=Arabidopsis thaliana (Mouse-ear cress) PE=1 SV=1	PREDICTED: very-long-chain 3-oxoacyl-CoA reductase 1-like [Cicer arietinum]
c72223.graph_c0	462.299	539.136	486.547	100.12	82.0057	72.6871	3.48676e-06	-2.16868	down	[E]	Amino acid transport and metabolism	Molecular Function: 3-isopropylmalate dehydratase activity (GO:0003861);; Biological Process: leucine biosynthetic process (GO:0009098);; Cellular Component: 3-isopropylmalate dehydratase complex (GO:0009316);; Cellular Component: chloroplast stroma (GO:0009570);; Biological Process: response to salt stress (GO:0009651);; Cellular Component: cytoplasmic membrane-bounded vesicle (GO:0016023);;	K01704|1e-103|sbi:SORBI_04g033080|hypothetical protein	[E]	Amino acid transport and metabolism	Aconitase C-terminal domain	3-isopropylmalate dehydratase small subunit 3 (Precursor) GN=At2g43090 OS=Arabidopsis thaliana (Mouse-ear cress) PE=1 SV=1	PREDICTED: 3-isopropylmalate dehydratase small subunit 3-like [Phoenix dactylifera]
c62864.graph_c0	38.8161	21.129	32.0069	0.110438	0.0914358	0	2.08074e-25	-8.41413	down	--	--	Cellular Component: plasma membrane (GO:0005886);; Molecular Function: silicate transmembrane transporter activity (GO:0015115);; Biological Process: silicate transport (GO:0015708);; Cellular Component: integral component of membrane (GO:0016021);; Cellular Component: Casparian strip (GO:0048226);;	K09874|7e-89|osa:4330713|Os02g0745100	[G]	Carbohydrate transport and metabolism	Major intrinsic protein;; Major intrinsic protein	Aquaporin NIP2-1 OS=Oryza sativa subsp. japonica (Rice) PE=1 SV=1	PREDICTED: aquaporin NIP2-1-like [Phoenix dactylifera]
c66079.graph_c0	68.3519	42.2701	40.0021	22.9668	6.90318	10.7049	0.00764127	-1.49793	down	--	--	Biological Process: RNA methylation (GO:0001510);; Cellular Component: mitochondrial inner membrane (GO:0005743);; Biological Process: photorespiration (GO:0009853);; Molecular Function: P-P-bond-hydrolysis-driven protein transmembrane transporter activity (GO:0015450);; Cellular Component: mitochondrial intermembrane space protein transporter complex (GO:0042719);; Biological Process: protein im…	--	[U]	Intracellular trafficking, secretion, and vesicular transport	Tim10/DDP family zinc finger	Mitochondrial import inner membrane translocase subunit TIM8 GN=TIM8 OS=Arabidopsis thaliana (Mouse-ear cress) PE=1 SV=1	PREDICTED: mitochondrial import inner membrane translocase subunit TIM8 [Musa acuminata subsp. malaccensis]
c68203.graph_c0	70.2089	45.3337	39.3009	16.4053	8.02995	12.2347	0.00249794	-1.68479	down	[S]	Function unknown	Cellular Component: plastoglobule (GO:0010287);;	--	--	--	Protein of unknown function, DUF393	DCC family protein At1g52590, chloroplastic (Precursor) GN=At1g52590 OS=Arabidopsis thaliana (Mouse-ear cress) PE=2 SV=1	PREDICTED: DCC family protein At1g52590, chloroplastic [Elaeis guineensis]
c76920.graph_c0	5.1343	5.19618	5.77789	13.2351	25.7454	24.6513	2.92775e-05	2.36384	up	--	--	Molecular Function: binding (GO:0005488);; Cellular Component: nucleus (GO:0005634);; Biological Process: regulation of transcription, DNA-templated (GO:0006355);; Biological Process: pollen development (GO:0009555);; Biological Process: DNA endoreduplication (GO:0042023);; Biological Process: cell development (GO:0048468);; Biological Process: system development (GO:0048731);; Biological Process…	--	[D]	Cell cycle control, cell division, chromosome partitioning	Retinoblastoma-associated protein A domain;; Retinoblastoma-associated protein B domain;; Domain of unknown function (DUF3452)	Retinoblastoma-related protein GN=Rb1 OS=Cocos nucifera (Coconut palm) PE=2 SV=1	PREDICTED: retinoblastoma-related protein [Phoenix dactylifera]
c70368.graph_c0	2.55679	1.90004	2.82836	4.32103	5.00857	9.45812	0.00883172	1.74689	up	--	--	Cellular Component: mitochondrion (GO:0005739);;	--	--	--	Protein of unknown function (DUF668);; Domain of unknown function (DUF3475)	--	PREDICTED: uncharacterized protein LOC105059618 [Elaeis guineensis]
c67143.graph_c0	7.25983	4.14677	5.75711	0	0	0	3.58677e-11	#NAME?	down	--	--	Molecular Function: structural constituent of ribosome (GO:0003735);; Cellular Component: nucleus (GO:0005634);; Biological Process: translation (GO:0006412);; Molecular Function: 5S rRNA binding (GO:0008097);; Biological Process: anatomical structure morphogenesis (GO:0009653);; Cellular Component: membrane (GO:0016020);; Cellular Component: cytosolic ribosome (GO:0022626);; Cellular Component: …	K02932|1e-10|zma:100283353|60S ribosomal protein L5-1	[J]	Translation, ribosomal structure and biogenesis	--	60S ribosomal protein L5-2 OS=Oryza sativa subsp. japonica (Rice) PE=3 SV=1	TPA: hypothetical protein ZEAMMB73_635593 [Zea mays]
c76261.graph_c0	1.31458	0.635142	0.968242	0.0292325	0.0484054	0	4.75742e-08	-4.80233	down	--	--	Molecular Function: peroxidase activity (GO:0004601);; Biological Process: response to oxidative stress (GO:0006979);; Molecular Function: NAD(P)H oxidase activity (GO:0016174);; Molecular Function: heme binding (GO:0020037);; Biological Process: oxidation-reduction process (GO:0055114);;	--	[R]	General function prediction only	Animal haem peroxidase;; Animal haem peroxidase	Alpha-dioxygenase 1 (Precursor) GN=T13O15.6 OS=Arabidopsis thaliana (Mouse-ear cress) PE=1 SV=1	PREDICTED: alpha-dioxygenase 1-like [Phoenix dactylifera]
c64355.graph_c0	14.1929	8.72701	9.10925	36.83	18.4507	21.6454	0.00208759	1.66062	up	[R]	General function prediction only	Molecular Function: binding (GO:0005488);;	K03248|3e-20|vvi:100265545|hypothetical protein LOC100265545	[J]	Translation, ribosomal structure and biogenesis	RNA recognition motif. (a.k.a. RRM, RBD, or RNP domain);; RNA recognition motif. (a.k.a. RRM, RBD, or RNP domain)	--	PREDICTED: eukaryotic translation initiation factor 3 subunit G-like [Elaeis guineensis]
c76975.graph_c0	68.0232	44.7592	32.0546	110.147	70.0042	73.8014	0.00380068	1.20833	up	--	--	Molecular Function: DNA binding (GO:0003677);; Molecular Function: sequence-specific DNA binding transcription factor activity (GO:0003700);; Cellular Component: nucleus (GO:0005634);; Biological Process: regulation of transcription, DNA-templated (GO:0006355);; Molecular Function: protein dimerization activity (GO:0046983);;	K09264|9e-90|osa:4325001|Os01g0883100	[K]	Transcription	SRF-type transcription factor (DNA-binding and dimerisation domain);; K-box region	MADS-box transcription factor 2 OS=Oryza sativa subsp. japonica (Rice) PE=2 SV=1	MADS box protein [Lilium longiflorum]
c65104.graph_c0	2.21094	2.25513	2.57837	0	0	0	2.9611e-11	#NAME?	down	--	--	--	--	[R]	General function prediction only	Reverse transcriptase-like	--	PREDICTED: uncharacterized protein LOC104773993 [Camelina sativa]
c68322.graph_c0	4.86423	3.26872	2.93641	17.3117	8.08737	9.85749	0.000997141	2.0651	up	--	--	--	--	[C]	Energy production and conversion	Mitochondrial carrier protein	Mitochondrial arginine transporter BAC1 GN=T1B8.12 OS=Arabidopsis thaliana (Mouse-ear cress) PE=1 SV=1	PREDICTED: mitochondrial arginine transporter BAC1 [Phoenix dactylifera]
c80964.graph_c0	11.5232	7.68104	9.66611	0.768729	2.12154	2.67434	0.00110799	-1.98336	down	--	--	--	--	[BDT]	--	--	Protein ALWAYS EARLY 3 GN=MHC9 OS=Arabidopsis thaliana (Mouse-ear cress) PE=1 SV=1	PREDICTED: protein ALWAYS EARLY 2-like isoform X1 [Phoenix dactylifera]
c79977.graph_c0	12.0126	12.3625	12.7126	18.3623	23.9333	27.8966	0.00765148	1.2986	up	--	--	--	K13648|0.0|osa:4332727|Os03g0330000	--	--	Glycosyl transferase family 8	Probable galacturonosyltransferase 7 GN=T6A23.15 OS=Arabidopsis thaliana (Mouse-ear cress) PE=1 SV=2	PREDICTED: probable galacturonosyltransferase 7 isoform X1 [Elaeis guineensis]
c77377.graph_c0	8.7917	8.55419	8.50463	1.98565	1.47393	2.41751	0.00555207	-1.7615	down	--	--	Cellular Component: chloroplast (GO:0009507);; Cellular Component: intracellular organelle part (GO:0044446);;	--	--	--	Protein of unknown function (DUF3769)	Protein TRIGALACTOSYLDIACYLGLYCEROL 4, chloroplastic GN=F17A9.11 OS=Arabidopsis thaliana (Mouse-ear cress) PE=1 SV=1	PREDICTED: protein TRIGALACTOSYLDIACYLGLYCEROL 4, chloroplastic [Phoenix dactylifera]
c66968.graph_c0	6.2507	10.1538	10.6697	1.56501	1.87881	2.29365	0.00295464	-1.87534	down	--	--	--	--	[S]	Function unknown	U-box domain;; Armadillo/beta-catenin-like repeat	U-box domain-containing protein 8 GN=T6K22.80 OS=Arabidopsis thaliana (Mouse-ear cress) PE=2 SV=1	PREDICTED: LOW QUALITY PROTEIN: U-box domain-containing protein 8 [Elaeis guineensis]
c79122.graph_c0	165.86	370.184	315.746	49.2295	73.4495	54.079	0.00436137	-1.90722	down	--	--	Biological Process: carbohydrate biosynthetic process (GO:0016051);; Molecular Function: polygalacturonate 4-alpha-galacturonosyltransferase activity (GO:0047262);;	--	--	--	Glycosyl transferase family 8	Probable galacturonosyltransferase-like 3 GN=GATL3 OS=Arabidopsis thaliana (Mouse-ear cress) PE=2 SV=1	PREDICTED: probable galacturonosyltransferase-like 3 [Elaeis guineensis]
c68781.graph_c0	79.5239	66.7537	98.686	20.8991	9.76076	8.56764	1.26038e-05	-2.25785	down	[K]	Transcription	Molecular Function: sequence-specific DNA binding transcription factor activity (GO:0003700);; Molecular Function: transcription coactivator activity (GO:0003713);; Cellular Component: nucleolus (GO:0005730);; Biological Process: protein folding (GO:0006457);; Biological Process: response to heat (GO:0009408);; Biological Process: response to water deprivation (GO:0009414);; Biological Process: r…	K03627|7e-69|rcu:RCOM_1053340|Multiprotein-bridging factor, putative	[K]	Transcription	Multiprotein bridging factor 1;; Helix-turn-helix	Multiprotein-bridging factor 1c GN=MBF1C OS=Arabidopsis thaliana (Mouse-ear cress) PE=1 SV=1	PREDICTED: multiprotein-bridging factor 1c [Elaeis guineensis]
c74984.graph_c0	41.1831	25.0585	31.3908	12.0346	6.97476	8.61845	0.00691993	-1.42642	down	[R]	General function prediction only	Molecular Function: oxidoreductase activity, acting on paired donors, with incorporation or reduction of molecular oxygen, 2-oxoglutarate as one donor, and incorporation of one atom each of oxygen into both donors (GO:0016706);; Biological Process: single-organism metabolic process (GO:0044710);;	--	[QR]	--	non-haem dioxygenase in morphine synthesis N-terminal;; 2OG-Fe(II) oxygenase superfamily	S-norcoclaurine synthase 1 GN=NCS1 OS=Coptis japonica (Japanese goldthread) PE=1 SV=1	PREDICTED: S-norcoclaurine synthase 1-like [Elaeis guineensis]
c78431.graph_c1	8.23295	10.0228	9.50827	13.8017	25.3622	22.6494	0.00217772	1.53184	up	--	--	--	--	--	--	MuDR family transposase;; MULE transposase domain;; PB1 domain;; SWIM zinc finger	--	PREDICTED: uncharacterized protein LOC103702169 isoform X1 [Phoenix dactylifera]
c62682.graph_c0	24.7011	16.0568	18.7464	0.86519	2.14897	2.16138	6.38104e-06	-3.12595	down	[TZDR]	--	Molecular Function: metal ion binding (GO:0046872);;	--	[T]	Signal transduction mechanisms	EF hand;; EF-hand domain;; EF hand;; EF-hand domain pair;; EF-hand domain pair	Probable calcium-binding protein CML27 GN=CML27 OS=Oryza sativa subsp. japonica (Rice) PE=2 SV=1	PREDICTED: calcium-binding protein CML42-like [Elaeis guineensis]
c68732.graph_c0	3.59197	3.55104	5.1556	0.466962	0.23197	0.186647	4.84304e-05	-3.41527	down	--	--	Molecular Function: metal ion binding (GO:0046872);;	--	[O]	Posttranslational modification, protein turnover, chaperones	IBR domain;; Zinc finger, C3HC4 type (RING finger)	Probable E3 ubiquitin-protein ligase ARI3 GN=ARI3 OS=Arabidopsis thaliana (Mouse-ear cress) PE=2 SV=1	PREDICTED: probable E3 ubiquitin-protein ligase RNF144A-B [Elaeis guineensis]
c68950.graph_c0	28.8104	15.0872	14.4177	2.05208	0.463363	0.37283	5.92333e-08	-3.93048	down	--	--	--	--	--	--	Staygreen protein	Protein STAY-GREEN LIKE, chloroplastic (Precursor) GN=SGRL OS=Arabidopsis thaliana (Mouse-ear cress) PE=2 SV=1	PREDICTED: protein STAY-GREEN LIKE, chloroplastic-like [Musa acuminata subsp. malaccensis]
c79177.graph_c0	3.60725	7.35871	7.34971	0.770802	0.522145	0.373446	5.42384e-05	-3.09611	down	--	--	--	--	[GC]	--	UDP-glucoronosyl and UDP-glucosyl transferase	Anthocyanin 3&apos;-O-beta-glucosyltransferase OS=Gentiana triflora (Clustered gentian) PE=1 SV=1	PREDICTED: anthocyanin 3&apos;-O-beta-glucosyltransferase-like [Phoenix dactylifera]
c76891.graph_c0	30.7701	68.4926	72.0747	5.27278	6.44818	6.09063	0.000228653	-2.90727	down	[P]	Inorganic ion transport and metabolism	Biological Process: cellular process (GO:0009987);; Biological Process: single-organism transport (GO:0044765);;	K13754|0.0|vvi:100246655|hypothetical protein LOC100246655	[P]	Inorganic ion transport and metabolism	Sodium/calcium exchanger protein	Cation/calcium exchanger 1 OS=Arabidopsis thaliana (Mouse-ear cress) PE=2 SV=1	PREDICTED: cation/calcium exchanger 1-like [Elaeis guineensis]
c70849.graph_c0	317.75	215.218	237.048	74.9245	38.9454	48.0363	4.15651e-05	-1.85795	down	[O]	Posttranslational modification, protein turnover, chaperones	Molecular Function: peptide-methionine (S)-S-oxide reductase activity (GO:0008113);; Cellular Component: chloroplast stroma (GO:0009570);; Molecular Function: peptide-methionine (R)-S-oxide reductase activity (GO:0033743);; Biological Process: oxidation-reduction process (GO:0055114);;	--	[O]	Posttranslational modification, protein turnover, chaperones	SelR domain	Peptide methionine sulfoxide reductase B1, chloroplastic (Precursor) OS=Oryza sativa subsp. japonica (Rice) PE=2 SV=2	PREDICTED: peptide methionine sulfoxide reductase B1, chloroplastic isoform X1 [Phoenix dactylifera]
c62757.graph_c0	199.514	107.566	105.616	45.3844	25.2996	24.6684	0.00120797	-1.70935	down	--	--	Biological Process: nucleobase-containing compound metabolic process (GO:0006139);; Biological Process: phosphate-containing compound metabolic process (GO:0006796);; Cellular Component: nucleoid (GO:0009295);; Cellular Component: chloroplast thylakoid membrane (GO:0009535);; Biological Process: plastid organization (GO:0009657);; Biological Process: photosynthesis, light reaction (GO:0019684);; …	--	--	--	CAAD domains of cyanobacterial aminoacyl-tRNA synthetase	Protein CURVATURE THYLAKOID 1B, chloroplastic (Precursor) GN=F19D11.10 OS=Arabidopsis thaliana (Mouse-ear cress) PE=1 SV=2	PREDICTED: protein CURVATURE THYLAKOID 1B, chloroplastic [Elaeis guineensis]
c79242.graph_c0	9.92711	6.14538	8.0383	14.3502	19.5688	18.9788	0.00210944	1.53139	up	--	--	--	K10798|0.0|sbi:SORBI_03g013840|hypothetical protein	[KLO]	--	Poly(ADP-ribose) polymerase, regulatory domain;; WGR domain;; Poly(ADP-ribose) polymerase catalytic domain;; SAP domain	Poly [ADP-ribose] polymerase 2-A OS=Oryza sativa subsp. japonica (Rice) PE=3 SV=2	PREDICTED: poly [ADP-ribose] polymerase 2 isoform X3 [Phoenix dactylifera]
c75353.graph_c1	8.85073	8.05543	7.36806	16.7414	17.5285	16.4799	0.00934511	1.44987	up	--	--	--	--	[T]	Signal transduction mechanisms	PPR repeat;; Protein of unknown function (DUF568)	Cytochrome b561 and DOMON domain-containing protein At4g12980 (Precursor) GN=At4g12980 OS=Arabidopsis thaliana (Mouse-ear cress) PE=2 SV=1	PREDICTED: uncharacterized protein LOC103993482 [Musa acuminata subsp. malaccensis]
c59922.graph_c0	19.9153	6.1614	8.62958	109.027	70.788	41.6553	0.000194712	3.10116	up	--	--	--	--	--	--	--	--	PREDICTED: uncharacterized protein LOC103723870 [Phoenix dactylifera]
c73797.graph_c0	3.69967	2.91108	3.20507	6.20786	9.53993	11.2462	0.00363422	1.84698	up	[H]	Coenzyme transport and metabolism	Molecular Function: pantothenate kinase activity (GO:0004594);; Molecular Function: ATP binding (GO:0005524);; Biological Process: acetyl-CoA biosynthetic process (GO:0006085);; Biological Process: coenzyme A biosynthetic process (GO:0015937);; Biological Process: phosphorylation (GO:0016310);;	--	[H]	Coenzyme transport and metabolism	Fumble	Pantothenate kinase 1 OS=Oryza sativa subsp. japonica (Rice) PE=2 SV=1	PREDICTED: pantothenate kinase 1-like [Phoenix dactylifera]
c72207.graph_c0	10.0448	9.1734	9.20789	28.0301	24.3512	21.9604	0.000285951	1.77236	up	--	--	--	--	--	--	--	Protein TIC 20-I, chloroplastic {ECO:0000303|PubMed:23372012} (Precursor) OS=Arabidopsis thaliana (Mouse-ear cress) PE=1 SV=1	PREDICTED: protein TIC 20-I, chloroplastic-like [Phoenix dactylifera]
c63731.graph_c0	1016.29	990.381	833.452	4.42343	3.55769	2.69419	2.50428e-43	-7.66997	down	--	--	Cellular Component: cytoplasmic membrane-bounded vesicle (GO:0016023);;	--	--	--	Gibberellin regulated protein	Gibberellin-regulated protein 6 (Precursor) GN=GASA6 OS=Arabidopsis thaliana (Mouse-ear cress) PE=3 SV=1	Os09g0414900 [Oryza sativa Japonica Group]
c71714.graph_c0	2.26005	1.5525	2.28064	4.13133	11.6168	10.4375	0.00400657	2.49866	up	--	--	Molecular Function: actin binding (GO:0003779);; Biological Process: cytoskeleton organization (GO:0007010);; Biological Process: response to abscisic acid (GO:0009737);;	--	[Z]	Cytoskeleton	Gelsolin repeat;; Villin headpiece domain	Villin-4 {ECO:0000303|PubMed:10631247} OS=Arabidopsis thaliana (Mouse-ear cress) PE=1 SV=1	PREDICTED: villin-4-like [Elaeis guineensis]
c68794.graph_c0	41.4249	55.7523	44.4508	0.223671	0.740744	0.943691	2.23504e-26	-5.84515	down	[RTKL]	--	Molecular Function: calmodulin-dependent protein kinase activity (GO:0004683);; Molecular Function: ATP binding (GO:0005524);; Cellular Component: cytosol (GO:0005829);; Biological Process: protein phosphorylation (GO:0006468);; Biological Process: signal transduction (GO:0007165);; Biological Process: response to abscisic acid (GO:0009737);;	--	[T]	Signal transduction mechanisms	Protein kinase domain;; Protein tyrosine kinase;; Kinase-like;; NAF domain	CBL-interacting protein kinase 5 OS=Oryza sativa subsp. japonica (Rice) PE=2 SV=1	PREDICTED: CBL-interacting protein kinase 5 isoform X1 [Phoenix dactylifera]
c75238.graph_c0	29.971	18.5836	19.2926	0	0	0	1.25551e-19	#NAME?	down	--	--	--	--	--	--	--	--	PREDICTED: extensin-2-like, partial [Prunus mume]
c70755.graph_c0	21.6835	6.86386	10.8822	88.9603	66.7486	63.472	2.15367e-10	2.89529	up	[A]	RNA processing and modification	Molecular Function: zinc ion binding (GO:0008270);; Cellular Component: plastid (GO:0009536);;	--	[A]	RNA processing and modification	RING-variant domain;; Protein of unknown function (DUF3675)	Probable E3 ubiquitin ligase SUD1 GN=F28A23.140 OS=Arabidopsis thaliana (Mouse-ear cress) PE=1 SV=1	PREDICTED: uncharacterized protein LOC103998088 [Musa acuminata subsp. malaccensis]
c75934.graph_c0	3.52707	6.61954	7.5903	17.803	15.8585	11.1187	0.000888458	1.70193	up	[R]	General function prediction only	Molecular Function: acid phosphatase activity (GO:0003993);; Cellular Component: cytoplasmic membrane-bounded vesicle (GO:0016023);; Molecular Function: metal ion binding (GO:0046872);;	--	[G]	Carbohydrate transport and metabolism	Calcineurin-like phosphoesterase;; Iron/zinc purple acid phosphatase-like protein C	Purple acid phosphatase 22 (Precursor) GN=F3C22.220 OS=Arabidopsis thaliana (Mouse-ear cress) PE=2 SV=1	PREDICTED: purple acid phosphatase 22-like [Phoenix dactylifera]
c73153.graph_c0	7.11919	7.75739	8.16463	1.20316	2.04088	2.2286	0.00414792	-1.69651	down	[RTKL]	--	Molecular Function: protein serine/threonine kinase activity (GO:0004674);; Molecular Function: protein tyrosine kinase activity (GO:0004713);; Molecular Function: ATP binding (GO:0005524);; Biological Process: protein phosphorylation (GO:0006468);; Cellular Component: cytoplasmic membrane-bounded vesicle (GO:0016023);;	--	[T]	Signal transduction mechanisms	Protein kinase domain;; Protein tyrosine kinase	Probable receptor-like protein kinase At1g67000 (Precursor) GN=At1g67000 OS=Arabidopsis thaliana (Mouse-ear cress) PE=2 SV=2	PREDICTED: probable receptor-like protein kinase At1g67000 [Elaeis guineensis]
c56677.graph_c0	1.15517	0.535572	1.07772	19.3451	17.0452	8.51266	3.93378e-08	4.42933	up	--	--	--	--	--	--	--	Arabinogalactan protein 1 (Precursor) OS=Oryza sativa subsp. japonica (Rice) PE=1 SV=1	PREDICTED: classical arabinogalactan protein 10-like [Phoenix dactylifera]
c31728.graph_c0	0	0	0	1.29574	1.02171	1.35644	9.87403e-12	Inf	up	--	--	--	--	--	--	--	--	Piso0_002683 [Millerozyma farinosa CBS 7064]
c47098.graph_c0	7.18569	5.77723	5.59973	1.07153	0.118288	0.475882	0.000305391	-3.09996	down	--	--	Biological Process: double-strand break repair via homologous recombination (GO:0000724);; Molecular Function: double-stranded DNA binding (GO:0003690);; Molecular Function: single-stranded DNA binding (GO:0003697);; Molecular Function: protein binding (GO:0005515);; Cellular Component: nucleus (GO:0005634);; Cellular Component: mitochondrion (GO:0005739);; Molecular Function: cobalt ion binding …	--	--	--	--	--	PREDICTED: uncharacterized protein LOC103716631 [Phoenix dactylifera]
c75075.graph_c0	0.326834	0.0833418	0.228691	2.09436	3.54422	3.71033	2.54601e-08	4.29062	up	[RTKL]	--	Molecular Function: protein kinase activity (GO:0004672);;	--	--	--	Protein kinase domain;; Protein tyrosine kinase;; Universal stress protein family	Serine/threonine-protein kinase OS=Arabidopsis thaliana (Mouse-ear cress) PE=1 SV=2	PREDICTED: U-box domain-containing protein 35-like [Phoenix dactylifera]
c81101.graph_c0	8.17426	10.675	10.5937	0.809228	2.05783	1.54025	2.61873e-05	-2.36188	down	--	--	--	--	--	--	--	--	PREDICTED: uncharacterized protein LOC103697887 [Phoenix dactylifera]
c35211.graph_c0	2.13104	1.10813	0.857636	0	0	0	2.45547e-07	#NAME?	down	--	--	--	--	--	--	--	Formin-like protein 20 GN=MBK20.20/MBK20.21 OS=Arabidopsis thaliana (Mouse-ear cress) PE=2 SV=3	hypothetical protein CFIO01_13520 [Colletotrichum fioriniae PJ7]
c71061.graph_c0	51.5976	24.5345	26.4892	142.678	65.9938	87.6146	0.00129835	1.93487	up	--	--	Cellular Component: nucleus (GO:0005634);; Cellular Component: cytosol (GO:0005829);;	--	[S]	Function unknown	Kinase binding protein CGI-121	--	PREDICTED: EKC/KEOPS complex subunit CGI121-like [Phoenix dactylifera]
c79661.graph_c0	0.779716	0.457901	0.352697	2.01654	3.14078	2.66013	0.000161896	2.70424	up	--	--	--	--	--	--	Domain of unknown function (DUF4378);; Protein of unknown function (DUF3741);; DUF761-associated sequence motif	--	PREDICTED: uncharacterized protein LOC105059154 isoform X2 [Elaeis guineensis]
c57474.graph_c0	0.0538091	0.329308	0.150604	1130.19	956.43	980.079	6.88006e-60	12.8191	up	--	--	Molecular Function: hydrolase activity (GO:0016787);;	--	--	--	HAD superfamily, subfamily IIIB (Acid phosphatase)	Stem 31 kDa glycoprotein (Precursor) GN=VSPB OS=Glycine max (Soybean) PE=2 SV=1	PREDICTED: acid phosphatase 1-like [Musa acuminata subsp. malaccensis]
c28839.graph_c0	0	0	0	0.79104	2.61973	1.99694	5.11032e-08	Inf	up	--	--	--	--	[R]	General function prediction only	Reverse transcriptase (RNA-dependent DNA polymerase)	--	hypothetical protein SORBIDRAFT_06g016600 [Sorghum bicolor]
c76130.graph_c0	6.99749	12.9327	6.36094	0.404305	0.251055	0	5.5769e-06	-4.95209	down	--	--	--	--	[R]	General function prediction only	Sulfotransferase domain;; Sulfotransferase domain	Cytosolic sulfotransferase 13 GN=SOT13 OS=Arabidopsis thaliana (Mouse-ear cress) PE=3 SV=1	PREDICTED: flavonol 3-sulfotransferase-like [Phoenix dactylifera]
c58426.graph_c0	8.50117	6.70446	6.78648	0	0	0	1.4614e-15	#NAME?	down	--	--	--	--	--	--	--	--	PREDICTED: uncharacterized protein LOC105060482 isoform X1 [Elaeis guineensis]
c74680.graph_c0	11.9633	6.46011	6.4341	0.0891982	0.0984675	0.0396143	1.0204e-14	-6.35794	down	--	--	--	--	--	--	--	--	PREDICTED: uncharacterized protein LOC103700897 [Phoenix dactylifera]
c56212.graph_c0	6.29914	12.9945	17.2342	0	0	0	6.25733e-10	#NAME?	down	[RTKL]	--	Biological Process: carbohydrate metabolic process (GO:0005975);; Molecular Function: glucan endo-1,3-beta-D-glucosidase activity (GO:0042973);;	--	--	--	Glycosyl hydrolases family 17;; X8 domain	Glucan endo-1,3-beta-glucosidase 8 (Precursor) GN=At1g64760 OS=Arabidopsis thaliana (Mouse-ear cress) PE=1 SV=2	PREDICTED: glucan endo-1,3-beta-glucosidase 8-like [Elaeis guineensis]
c75695.graph_c0	7.14854	15.3754	15.6582	19.041	25.6586	27.3813	0.00878572	1.2745	up	[M]	Cell wall/membrane/envelope biogenesis	Biological Process: response to wounding (GO:0009611);; Biological Process: response to fungus (GO:0009620);; Biological Process: jasmonic acid biosynthetic process (GO:0009695);; Cellular Component: chloroplast inner membrane (GO:0009706);; Biological Process: response to jasmonic acid (GO:0009753);; Biological Process: embryo development (GO:0009790);; Biological Process: thylakoid membrane org…	K03715|0.0|rcu:RCOM_0920510|1,2-diacylglycerol 3-beta-galactosyltransferase, putative	--	--	Monogalactosyldiacylglycerol (MGDG) synthase;; Glycosyltransferase family 28 C-terminal domain;; Glycosyl transferase family 1	Probable monogalactosyldiacylglycerol synthase 1, chloroplastic (Precursor) OS=Oryza sativa subsp. japonica (Rice) PE=2 SV=1	PREDICTED: monogalactosyldiacylglycerol synthase 1, chloroplastic isoform X1 [Elaeis guineensis]
c73803.graph_c0	43.8998	24.8417	30.0585	8.64495	5.34141	6.87646	0.000657027	-1.84603	down	[RTKL]	--	Molecular Function: nucleic acid binding (GO:0003676);; Molecular Function: calmodulin-dependent protein kinase activity (GO:0004683);; Molecular Function: protein tyrosine kinase activity (GO:0004713);; Molecular Function: ATP binding (GO:0005524);; Biological Process: protein phosphorylation (GO:0006468);;	--	[OUT]	--	Protein kinase domain;; Protein tyrosine kinase;; Protein kinase domain;; Protein tyrosine kinase	CBL-interacting protein kinase 8 GN=OSJNBa0086A10.18 OS=Oryza sativa subsp. japonica (Rice) PE=2 SV=1	PREDICTED: serine/threonine-protein kinase ULK3 [Phoenix dactylifera]
c69819.graph_c0	0	0.0411709	0	1.73951	4.68775	4.31717	9.10046e-10	8.32091	up	--	--	--	--	--	--	--	--	PREDICTED: uncharacterized protein LOC105053385 [Elaeis guineensis]
c68426.graph_c0	505.051	242.202	306.885	62.6228	27.4537	24.3519	1.63592e-06	-2.79684	down	[OC]	--	Biological Process: glycerol ether metabolic process (GO:0006662);; Molecular Function: electron carrier activity (GO:0009055);; Molecular Function: protein disulfide oxidoreductase activity (GO:0015035);; Biological Process: cellular metabolic process (GO:0044237);; Biological Process: primary metabolic process (GO:0044238);; Biological Process: cell redox homeostasis (GO:0045454);;	--	[O]	Posttranslational modification, protein turnover, chaperones	Thioredoxin;; Thioredoxin-like	Thioredoxin-like protein CXXS1 GN=CXXS1 OS=Arabidopsis thaliana (Mouse-ear cress) PE=2 SV=2	PREDICTED: thioredoxin-like protein CXXS1 [Phoenix dactylifera]
c78864.graph_c0	21.1146	21.3079	21.5816	5.43156	7.16383	7.57332	0.00806548	-1.28563	down	[H]	Coenzyme transport and metabolism	Biological Process: protoporphyrinogen IX biosynthetic process (GO:0006782);; Biological Process: response to oxidative stress (GO:0006979);; Molecular Function: glutamyl-tRNA reductase activity (GO:0008883);; Biological Process: response to light stimulus (GO:0009416);; Cellular Component: chloroplast (GO:0009507);; Biological Process: chlorophyll biosynthetic process (GO:0015995);; Molecular Fu…	K02492|0.0|osa:4349044|Os10g0502400	--	--	Glutamyl-tRNAGlu reductase, N-terminal domain;; Shikimate / quinate 5-dehydrogenase;; Glutamyl-tRNAGlu reductase, dimerisation domain;; NADP oxidoreductase coenzyme F420-dependent;; NAD binding domain of 6-phosphogluconate dehydrogenase;; Ornithine cyclodeaminase/mu-crystallin family	Glutamyl-tRNA reductase, chloroplastic (Precursor) OS=Oryza sativa subsp. japonica (Rice) PE=2 SV=1	PREDICTED: glutamyl-tRNA reductase 2-like [Elaeis guineensis]
c56339.graph_c0	1.60429	1.90909	1.99564	8.69873	11.7851	14.6001	4.53146e-05	3.04333	up	--	--	Biological Process: metabolic process (GO:0008152);; Molecular Function: glycopeptide alpha-N-acetylgalactosaminidase activity (GO:0033926);;	--	--	--	Alkaline and neutral invertase	Neutral/alkaline invertase 3, chloroplastic {ECO:0000305} (Precursor) OS=Oryza sativa subsp. japonica (Rice) PE=2 SV=1	PREDICTED: alkaline/neutral invertase CINV1 isoform X2 [Elaeis guineensis]
c76449.graph_c0	27.3924	13.2492	14.4419	40.3791	25.9917	34.1737	0.00669069	1.27281	up	[CI]	--	Molecular Function: binding (GO:0005488);;	--	[C]	Energy production and conversion	Cytochrome b5-like Heme/Steroid binding domain	Cytochrome b5 domain-containing protein RLF {ECO:0000305} OS=Arabidopsis thaliana (Mouse-ear cress) PE=2 SV=1	PREDICTED: cytochrome b5 domain-containing protein RLF [Elaeis guineensis]
c60958.graph_c0	0	0	0.0406596	24.0112	18.6602	63.3937	1.67874e-08	11.7006	up	--	--	Molecular Function: serine-type carboxypeptidase activity (GO:0004185);; Biological Process: proteolysis (GO:0006508);;	K13289|0.0|vvi:100248712|hypothetical protein LOC100248712	[OE]	--	Serine carboxypeptidase	Serine carboxypeptidase II-3 chain B (Precursor) GN=CXP;2-3 OS=Hordeum vulgare (Barley) PE=2 SV=1	unnamed protein product [Vitis vinifera]
c65026.graph_c0	1.42687	0.842593	0.560505	3.99791	3.99305	3.72017	0.00149949	2.45459	up	--	--	--	--	[L]	Replication, recombination and repair	--	--	PREDICTED: DNA topoisomerase 2-binding protein 1-A isoform X3 [Phoenix dactylifera]
c82939.graph_c0	5.70974	3.45792	3.99519	0	0	0	2.63848e-10	#NAME?	down	--	--	--	--	--	--	--	--	PREDICTED: uncharacterized protein LOC105043714 [Elaeis guineensis]
c61048.graph_c0	5.10011	8.32328	4.28234	0	0.713625	0.382797	3.96555e-05	-3.63376	down	--	--	Molecular Function: phospholipid binding (GO:0005543);;	--	[I]	Lipid transport and metabolism	--	Oxysterol-binding protein-related protein 1C GN=ORP1C OS=Arabidopsis thaliana (Mouse-ear cress) PE=2 SV=1	PREDICTED: oxysterol-binding protein-related protein 1B-like isoform X2 [Phoenix dactylifera]
c73058.graph_c0	1422.89	1072.36	1040.58	196.564	146.195	144.156	7.87628e-06	-2.46877	down	--	--	Molecular Function: peroxidase activity (GO:0004601);; Molecular Function: copper ion binding (GO:0005507);; Molecular Function: calcium ion binding (GO:0005509);; Molecular Function: ATP binding (GO:0005524);; Molecular Function: calcium-dependent phospholipid binding (GO:0005544);; Cellular Component: cell wall (GO:0005618);; Cellular Component: mitochondrion (GO:0005739);; Cellular Component: …	--	[U]	Intracellular trafficking, secretion, and vesicular transport	Annexin;; Gene 66 (IR5) protein	Annexin D2 GN=MXK3.27 OS=Arabidopsis thaliana (Mouse-ear cress) PE=1 SV=1	PREDICTED: annexin D1-like [Phoenix dactylifera]
c29663.graph_c0	1.38603	2.956	3.58542	0	0	0	3.39008e-07	#NAME?	down	[D]	Cell cycle control, cell division, chromosome partitioning	--	--	--	--	--	Pollen-specific leucine-rich repeat extensin-like protein 2 (Precursor) GN=PEX2 OS=Arabidopsis thaliana (Mouse-ear cress) PE=1 SV=1	PREDICTED: extensin-2-like [Solanum tuberosum]
c79347.graph_c0	10.3638	10.3156	8.87488	54.4068	27.0413	39.2318	3.27468e-06	2.40668	up	[R]	General function prediction only	Molecular Function: metalloendopeptidase activity (GO:0004222);; Cellular Component: mitochondrion (GO:0005739);; Biological Process: proteolysis (GO:0006508);; Molecular Function: zinc ion binding (GO:0008270);; Cellular Component: chloroplast (GO:0009507);;	--	[O]	Posttranslational modification, protein turnover, chaperones	Peptidase M16 inactive domain	--	PREDICTED: uncharacterized protein LOC105037879 isoform X4 [Elaeis guineensis]
c67882.graph_c0	698.281	736.099	644.96	1.84689	2.06637	2.5272	3.1059e-42	-7.95756	down	[I]	Lipid transport and metabolism	--	--	[V]	Defense mechanisms	alpha/beta hydrolase fold;; Alpha/beta hydrolase family;; Carboxylesterase family	Probable carboxylesterase 18 GN=CXE18 OS=Arabidopsis thaliana (Mouse-ear cress) PE=1 SV=1	PREDICTED: probable carboxylesterase 18 [Phoenix dactylifera]
c77020.graph_c0	13.641	8.15143	9.82117	21.5865	23.4827	30.219	0.000329366	1.64764	up	--	--	Biological Process: long-chain fatty acid metabolic process (GO:0001676);; Biological Process: defense response to insect (GO:0002213);; Biological Process: protein glycosylation (GO:0006486);; Biological Process: fatty acid biosynthetic process (GO:0006633);; Cellular Component: plastid (GO:0009536);; Molecular Function: acetyltransferase activity (GO:0016407);;	--	[R]	General function prediction only	Mak10 subunit, NatC N(alpha)-terminal acetyltransferase	--	PREDICTED: N-alpha-acetyltransferase 35, NatC auxiliary subunit [Elaeis guineensis]
c69507.graph_c0	2.32549	3.48384	2.50857	0.184225	0.101685	0.0818172	2.36569e-06	-4.13064	down	[R]	General function prediction only	--	--	[S]	Function unknown	--	--	PREDICTED: WD repeat-containing protein 44-like isoform X1 [Elaeis guineensis]
c68000.graph_c0	61.751	39.468	41.4311	1.94829	0.981865	0	2.35168e-16	-5.19638	down	--	--	--	--	[O]	Posttranslational modification, protein turnover, chaperones	Ring finger domain;; RING-H2 zinc finger;; Zinc finger, C3HC4 type (RING finger)	RING-H2 finger protein ATL56 GN=ATL56 OS=Arabidopsis thaliana (Mouse-ear cress) PE=2 SV=1	PREDICTED: RING-H2 finger protein ATL74-like [Musa acuminata subsp. malaccensis]
c75024.graph_c0	10.6024	3.66024	5.63058	0	1.36941	1.65278	0.0049846	-2.30246	down	[E]	Amino acid transport and metabolism	Cellular Component: nucleus (GO:0005634);; Cellular Component: mitochondrion (GO:0005739);; Cellular Component: cytosol (GO:0005829);; Biological Process: cysteine biosynthetic process from serine (GO:0006535);; Molecular Function: zinc ion binding (GO:0008270);; Molecular Function: serine O-acetyltransferase activity (GO:0009001);; Biological Process: response to cold (GO:0009409);; Cellular Com…	K00640|1e-92|sbi:SORBI_01g044050|hypothetical protein	[E]	Amino acid transport and metabolism	Serine acetyltransferase, N-terminal;; Bacterial transferase hexapeptide (six repeats)	Serine acetyltransferase 1, chloroplastic GN=F14J16.18 OS=Arabidopsis thaliana (Mouse-ear cress) PE=1 SV=2	PREDICTED: probable serine acetyltransferase 4 [Elaeis guineensis]
c70395.graph_c0	0	0	0	0.280953	2.92818	2.35606	6.16305e-05	Inf	up	--	--	--	--	--	--	--	Vegetative cell wall protein gp1 (Precursor) GN=GP1 OS=Chlamydomonas reinhardtii (Chlamydomonas smithii) PE=1 SV=1	hypothetical protein VOLCADRAFT_98215 [Volvox carteri f. nagariensis]
c73120.graph_c0	4.10251	2.75797	2.60962	9.65152	6.58839	5.35362	0.00791007	1.58723	up	--	--	--	--	[R]	General function prediction only	Uncharacterised protein family UPF0565	--	PREDICTED: uncharacterized protein LOC103724189 isoform X3 [Phoenix dactylifera]
c73888.graph_c0	85.8235	120.643	112.667	14.3906	14.9204	15.9681	2.69092e-08	-2.4482	down	[C]	Energy production and conversion	Cellular Component: peroxisome (GO:0005777);; Biological Process: tryptophan catabolic process (GO:0006569);; Biological Process: response to water deprivation (GO:0009414);; Biological Process: response to wounding (GO:0009611);; Biological Process: response to fungus (GO:0009620);; Biological Process: indoleacetic acid biosynthetic process (GO:0009684);; Biological Process: jasmonic acid biosyn…	--	[CR]	--	NADH:flavin oxidoreductase / NADH oxidase family	12-oxophytodienoate reductase 7 OS=Oryza sativa subsp. japonica (Rice) PE=2 SV=1	PREDICTED: 12-oxophytodienoate reductase 7 [Elaeis guineensis]
c79044.graph_c0	540.883	562.076	537.853	60.2983	78.8711	82.5804	4.57956e-08	-2.50767	down	--	--	--	--	--	--	Transferase family	Protein ECERIFERUM 26-like GN=CER26L OS=Arabidopsis thaliana (Mouse-ear cress) PE=2 SV=1	PREDICTED: uncharacterized protein LOC105043757 [Elaeis guineensis]
c66713.graph_c0	18.8313	10.2677	15.2208	2.56656	2.7928	2.63794	0.00166768	-2.06906	down	[I]	Lipid transport and metabolism	Biological Process: metabolic process (GO:0008152);; Molecular Function: phosphatidate phosphatase activity (GO:0008195);; Cellular Component: membrane (GO:0016020);;	--	[I]	Lipid transport and metabolism	PAP2 superfamily	Lipid phosphate phosphatase 2 GN=F9L1.2 OS=Arabidopsis thaliana (Mouse-ear cress) PE=2 SV=1	PREDICTED: lipid phosphate phosphatase 2-like [Musa acuminata subsp. malaccensis]
c59946.graph_c0	5.69234	4.73091	4.9173	0.534455	1.17999	1.42416	0.00485739	-1.90345	down	--	--	Cellular Component: membrane (GO:0016020);; Biological Process: single-organism cellular process (GO:0044763);; Biological Process: single-organism transport (GO:0044765);;	--	[C]	Energy production and conversion	Mitochondrial carrier protein	Mitochondrial uncoupling protein 4 GN=F22K18.230 OS=Arabidopsis thaliana (Mouse-ear cress) PE=2 SV=1	PREDICTED: mitochondrial uncoupling protein 5-like [Phoenix dactylifera]
c83280.graph_c0	4.42982	1.53624	1.73578	0	0	0	5.61698e-05	#NAME?	down	--	--	--	--	--	--	--	THO complex subunit 4D GN=K12B20.19 OS=Arabidopsis thaliana (Mouse-ear cress) PE=1 SV=1	--
c67710.graph_c0	16.6701	26.6776	15.2843	1.94295	2.41297	1.94152	0.000374738	-2.85003	down	--	--	--	--	[QR]	--	2OG-Fe(II) oxygenase superfamily	Probable inactive 2-oxoglutarate-dependent dioxygenase AOP2 GN=AOP2 OS=Arabidopsis thaliana (Mouse-ear cress) PE=2 SV=1	PREDICTED: probable inactive 2-oxoglutarate-dependent dioxygenase AOP2 [Elaeis guineensis]
c80978.graph_c0	22.3261	21.1655	21.64	42.5054	36.56	42.1376	0.00508047	1.27693	up	[G]	Carbohydrate transport and metabolism	Molecular Function: beta-galactosidase activity (GO:0004565);; Biological Process: carbohydrate metabolic process (GO:0005975);; Molecular Function: carbohydrate binding (GO:0030246);;	--	[G]	Carbohydrate transport and metabolism	Glycosyl hydrolases family 35;; Galactose binding lectin domain;; Beta-galactosidase;; Beta-galactosidase jelly roll domain	Beta-galactosidase 15 (Precursor) OS=Oryza sativa subsp. japonica (Rice) PE=2 SV=1	PREDICTED: beta-galactosidase 15 isoform X1 [Elaeis guineensis]
c72817.graph_c0	9.7318	10.919	12.5813	0.939826	1.45897	1.33044	4.70988e-05	-2.77692	down	--	--	--	--	[O]	Posttranslational modification, protein turnover, chaperones	F-box-like	EID1-like F-box protein 3 GN=EDL3 OS=Arabidopsis thaliana (Mouse-ear cress) PE=2 SV=1	PREDICTED: EID1-like F-box protein 3 [Musa acuminata subsp. malaccensis]
c70423.graph_c0	7.30911	4.86713	5.33511	106.469	163.529	90.8169	3.16989e-11	4.76917	up	[R]	General function prediction only	Biological Process: metabolic process (GO:0008152);;	--	[I]	Lipid transport and metabolism	Patatin-like phospholipase	Patatin-like protein 7 GN=PLP7 OS=Arabidopsis thaliana (Mouse-ear cress) PE=2 SV=1	PREDICTED: patatin-like protein 3 [Elaeis guineensis]
c70934.graph_c0	243.031	206.441	245.427	62.7318	70.1786	47.429	0.000298686	-1.55499	down	--	--	--	--	--	--	Protein of unknown function, DUF617	Protein MIZU-KUSSEI 1 GN=MIZ1 OS=Arabidopsis thaliana (Mouse-ear cress) PE=1 SV=1	PREDICTED: protein MIZU-KUSSEI 1 [Phoenix dactylifera]
c30242.graph_c0	0	0	0	21.6565	16.9866	14.0473	2.20831e-12	Inf	up	--	--	Molecular Function: monooxygenase activity (GO:0004497);; Molecular Function: iron ion binding (GO:0005506);; Molecular Function: electron carrier activity (GO:0009055);; Molecular Function: oxidoreductase activity, acting on paired donors, with incorporation or reduction of molecular oxygen (GO:0016705);; Molecular Function: heme binding (GO:0020037);; Biological Process: oxidation-reduction pro…	--	[Q]	Secondary metabolites biosynthesis, transport and catabolism	--	Cytochrome P450 89A2 GN=F13O11.20 OS=Arabidopsis thaliana (Mouse-ear cress) PE=2 SV=2	PREDICTED: cytochrome P450 89A2-like [Musa acuminata subsp. malaccensis]
c77432.graph_c0	17.0864	12.5899	14.6333	154.493	498.746	482.555	7.13111e-06	5.07339	up	--	--	--	--	[R]	General function prediction only	Zinc finger C-x8-C-x5-C-x3-H type (and similar)	Zinc finger CCCH domain-containing protein 65 OS=Oryza sativa subsp. japonica (Rice) PE=2 SV=1	PREDICTED: zinc finger CCCH domain-containing protein 65-like isoform X2 [Elaeis guineensis]
c54187.graph_c0	24.5933	18.9609	13.2496	3.80508	1.61558	2.33986	0.000501768	-2.48367	down	--	--	Cellular Component: plastid (GO:0009536);; Biological Process: shoot system development (GO:0048367);;	--	--	--	DVL family	--	PREDICTED: uncharacterized protein LOC103720852 [Phoenix dactylifera]
c73175.graph_c0	23.0898	24.3035	24.4225	2.804	1.67667	3.00947	6.49607e-08	-2.88954	down	[R]	General function prediction only	Biological Process: sodium ion transport (GO:0006814);; Molecular Function: bile acid:sodium symporter activity (GO:0008508);; Biological Process: response to wounding (GO:0009611);; Biological Process: response to jasmonic acid (GO:0009753);; Cellular Component: chloroplast envelope (GO:0009941);; Cellular Component: integral component of membrane (GO:0016021);; Biological Process: glucosinolate…	--	[P]	Inorganic ion transport and metabolism	Sodium Bile acid symporter family	Probable sodium/metabolite cotransporter BASS5, chloroplastic (Precursor) OS=Oryza sativa subsp. japonica (Rice) PE=2 SV=1	PREDICTED: probable sodium/metabolite cotransporter BASS5, chloroplastic [Phoenix dactylifera]
c75380.graph_c0	24.8471	37.0764	36.7161	2.32077	3.75249	4.14701	4.82395e-10	-2.9035	down	[U]	Intracellular trafficking, secretion, and vesicular transport	Cellular Component: nucleus (GO:0005634);; Cellular Component: cytosol (GO:0005829);; Cellular Component: plasma membrane (GO:0005886);;	--	[U]	Intracellular trafficking, secretion, and vesicular transport	VID27 cytoplasmic protein	Protein CYPRO4 GN=CYPRO4 OS=Cynara cardunculus (Cardoon) PE=2 SV=1	PREDICTED: protein CYPRO4-like [Elaeis guineensis]
c74092.graph_c0	31.5349	40.5864	38.6	341.275	820.39	637.491	3.15342e-07	4.40023	up	[O]	Posttranslational modification, protein turnover, chaperones	Biological Process: protein peptidyl-prolyl isomerization (GO:0000413);; Molecular Function: peptidyl-prolyl cis-trans isomerase activity (GO:0003755);; Molecular Function: FK506 binding (GO:0005528);; Biological Process: protein folding (GO:0006457);; Cellular Component: membrane (GO:0016020);;	K09571|0.0|zma:100283417|pco127462b	[O]	Posttranslational modification, protein turnover, chaperones	FKBP-type peptidyl-prolyl cis-trans isomerase;; TPR repeat;; Tetratricopeptide repeat;; Tetratricopeptide repeat;; Tetratricopeptide repeat;; Tetratricopeptide repeat	70 kDa peptidyl-prolyl isomerase GN=FKBP70 OS=Triticum aestivum (Wheat) PE=1 SV=1	PREDICTED: 70 kDa peptidyl-prolyl isomerase-like isoform X2 [Elaeis guineensis]
c58261.graph_c0	0.480057	0.612066	0.391887	22.5138	17.4645	24.8617	1.37918e-20	5.81814	up	--	--	--	--	--	--	--	Patellin-4 GN=PATL4 OS=Arabidopsis thaliana (Mouse-ear cress) PE=1 SV=2	PREDICTED: uncharacterized protein LOC103996250 [Musa acuminata subsp. malaccensis]
c69434.graph_c0	200.395	221.511	169.671	1867.26	1662.26	1869.24	4.64696e-10	3.56682	up	[R]	General function prediction only	Biological Process: lignin biosynthetic process (GO:0009809);; Biological Process: methylation (GO:0032259);; Molecular Function: caffeoyl-CoA O-methyltransferase activity (GO:0042409);; Molecular Function: metal ion binding (GO:0046872);;	K00588|1e-159|vvi:100243978|hypothetical protein LOC100243978	[Q]	Secondary metabolites biosynthesis, transport and catabolism	O-methyltransferase;; Methyltransferase domain;; Methyltransferase domain	Caffeoyl-CoA O-methyltransferase GN=CCOAOMT OS=Solanum tuberosum (Potato) PE=2 SV=1	PREDICTED: caffeoyl-CoA O-methyltransferase 1-like [Fragaria vesca subsp. vesca]
c74945.graph_c0	32.3005	62.402	54.0041	3.16182	7.42827	5.83289	9.60792e-06	-2.81322	down	[S]	Function unknown	Cellular Component: vacuolar membrane (GO:0005774);; Cellular Component: plasma membrane (GO:0005886);; Cellular Component: plasmodesma (GO:0009506);; Cellular Component: chloroplast envelope (GO:0009941);; Cellular Component: cytoplasmic membrane-bounded vesicle (GO:0016023);;	--	[R]	General function prediction only	Domain of unknown function DUF221;; Late exocytosis, associated with Golgi transport;; Domain of unknown function (DUF4463)	CSC1-like protein ERD4 GN=ERD4 OS=Arabidopsis thaliana (Mouse-ear cress) PE=2 SV=1	PREDICTED: CSC1-like protein ERD4 [Phoenix dactylifera]
c70635.graph_c0	8.92524	6.06909	6.51418	44.8924	26.0814	31.991	1.72259e-08	2.65117	up	--	--	Molecular Function: sequence-specific DNA binding transcription factor activity (GO:0003700);; Biological Process: regulation of transcription, DNA-templated (GO:0006355);; Molecular Function: sequence-specific DNA binding (GO:0043565);; Biological Process: response to stimulus (GO:0050896);;	--	--	--	Basic region leucine zipper;; bZIP transcription factor	--	PREDICTED: uncharacterized protein LOC103706294 [Phoenix dactylifera]
c57038.graph_c0	0	0	0	2.90725	1.43577	0.883423	9.69881e-06	Inf	up	--	--	--	--	--	--	--	Endonuclease OS=Nicotiana tabacum (Common tobacco) PE=2 SV=1	hypothetical protein VITISV_023519 [Vitis vinifera]
c76654.graph_c0	20.112	20.1673	18.605	46.9155	41.0628	37.5684	0.00111981	1.47451	up	[T]	Signal transduction mechanisms	Molecular Function: phosphoprotein phosphatase activity (GO:0004721);; Biological Process: metabolic process (GO:0008152);;	--	[T]	Signal transduction mechanisms	Protein phosphatase 2C	Probable protein phosphatase 2C 34 GN=At3g05640 OS=Arabidopsis thaliana (Mouse-ear cress) PE=2 SV=1	PREDICTED: probable protein phosphatase 2C 34 [Phoenix dactylifera]
c68289.graph_c0	16.2268	23.221	15.4778	3.78611	4.40548	3.13572	0.00515269	-1.90363	down	[I]	Lipid transport and metabolism	Biological Process: very long-chain fatty acid metabolic process (GO:0000038);; Molecular Function: 3-oxoacyl-[acyl-carrier-protein] synthase activity (GO:0004315);; Biological Process: acetyl-CoA metabolic process (GO:0006084);; Biological Process: fatty acid biosynthetic process (GO:0006633);; Biological Process: response to cold (GO:0009409);; Cellular Component: chloroplast stroma (GO:0009570…	K00648|4e-39|ath:AT1G62640|KAS III (3-KETOACYL-ACYL CARRIER PROTEIN SYNTHASE III)	--	--	3-Oxoacyl-[acyl-carrier-protein (ACP)] synthase III C terminal;; Chalcone and stilbene synthases, C-terminal domain	3-oxoacyl-[acyl-carrier-protein] synthase III, chloroplastic (Precursor) GN=At1g62640 OS=Arabidopsis thaliana (Mouse-ear cress) PE=2 SV=2	BnaA09g10550D [Brassica napus]
c80057.graph_c0	6.1988	7.42551	8.22647	11.0649	17.8515	18.4481	0.00241464	1.49104	up	--	--	--	--	[S]	Function unknown	Armadillo/beta-catenin-like repeat;; U-box domain;; HEAT repeats;; Armadillo-like	U-box domain-containing protein 4 GN=PUB4 OS=Arabidopsis thaliana (Mouse-ear cress) PE=1 SV=3	PREDICTED: U-box domain-containing protein 4-like isoform X1 [Elaeis guineensis]
c68918.graph_c0	160.095	162.772	143.138	3.46878	3.23093	6.64358	9.50414e-17	-4.75506	down	[QR]	--	Molecular Function: transferase activity (GO:0016740);;	--	[R]	General function prediction only	O-methyltransferase;; Dimerisation domain	Trans-resveratrol di-O-methyltransferase GN=ROMT OS=Vitis vinifera (Grape) PE=1 SV=2	PREDICTED: trans-resveratrol di-O-methyltransferase [Vitis vinifera]
c74218.graph_c0	4.0852	2.61206	1.70655	0.257615	0.255947	0.274586	0.000171272	-3.01402	down	--	--	--	--	--	--	--	--	PREDICTED: uncharacterized protein LOC103702732 [Phoenix dactylifera]
c62725.graph_c0	7.66224	26.8903	25.3227	0	0	0.0731061	5.78723e-08	-9.36921	down	--	--	Molecular Function: protein kinase activity (GO:0004672);; Biological Process: defense response (GO:0006952);; Cellular Component: cytoplasmic membrane-bounded vesicle (GO:0016023);; Biological Process: phosphorylation (GO:0016310);; Biological Process: single-organism process (GO:0044699);; Biological Process: regulation of biological process (GO:0050789);;	--	--	--	Protein tyrosine kinase;; Protein kinase domain	Probable LRR receptor-like serine/threonine-protein kinase At2g24230 (Precursor) GN=At2g24230 OS=Arabidopsis thaliana (Mouse-ear cress) PE=2 SV=1	PREDICTED: probable LRR receptor-like serine/threonine-protein kinase At2g24230 [Phoenix dactylifera]
c72768.graph_c0	20.3788	35.6622	30.162	114.506	206.928	218.389	1.17523e-07	3.00989	up	[Q]	Secondary metabolites biosynthesis, transport and catabolism	Molecular Function: monooxygenase activity (GO:0004497);; Molecular Function: iron ion binding (GO:0005506);; Molecular Function: electron carrier activity (GO:0009055);; Cellular Component: cytoplasmic membrane-bounded vesicle (GO:0016023);; Molecular Function: oxidoreductase activity, acting on paired donors, with incorporation or reduction of molecular oxygen (GO:0016705);; Molecular Function:…	K09832|0.0|vvi:100255505|similar to sterol 22-desaturase	[QI]	--	Cytochrome P450	Cytochrome P450 710A1 GN=CYP710A1 OS=Arabidopsis thaliana (Mouse-ear cress) PE=1 SV=1	PREDICTED: cytochrome P450 710A1-like [Phoenix dactylifera]
c31792.graph_c0	7.53536	11.0277	12.8376	0.276846	0.229212	0	2.43277e-08	-5.56986	down	--	--	Molecular Function: catalytic activity (GO:0003824);; Biological Process: metabolic process (GO:0008152);;	--	--	--	Raffinose synthase or seed imbibition protein Sip1	Probable galactinol--sucrose galactosyltransferase 2 GN=T8H10.120 OS=Arabidopsis thaliana (Mouse-ear cress) PE=2 SV=2	PREDICTED: probable galactinol--sucrose galactosyltransferase 2 [Phoenix dactylifera]
c78356.graph_c0	0.360483	0.565674	0.465665	0.9607	2.2116	2.15412	0.00362502	2.30421	up	--	--	--	--	[R]	General function prediction only	PPR repeat family;; PPR repeat;; PPR repeat;; Pentatricopeptide repeat domain;; Tetratricopeptide repeat;; Evolutionarily conserved signalling intermediate in Toll pathway;; Tetratricopeptide repeat;; Tetratricopeptide repeat;; Region in Clathrin and VPS;; Mitochondrial ATPase expression	Pentatricopeptide repeat-containing protein At2g18940, chloroplastic (Precursor) GN=At2g18940 OS=Arabidopsis thaliana (Mouse-ear cress) PE=2 SV=1	PREDICTED: pentatricopeptide repeat-containing protein At2g18940, chloroplastic isoform X1 [Phoenix dactylifera]
c72518.graph_c0	0	0.0436539	0	3.72501	8.50368	9.58872	1.2096e-12	9.2548	up	--	--	--	--	--	--	--	--	glyoxal or galactose oxidase [Chlamydomonas reinhardtii]
c85891.graph_c0	1.50163	1.19128	1.44542	0	0	0	2.13799e-10	#NAME?	down	[S]	Function unknown	Cellular Component: membrane (GO:0016020);;	--	--	--	Leucine Rich repeats (2 copies);; Leucine rich repeat;; Leucine Rich Repeat;; Leucine Rich repeat;; Protein tyrosine kinase;; Protein kinase domain;; Leucine rich repeat;; Leucine rich repeat N-terminal domain	Putative receptor-like protein kinase At3g47110 (Precursor) GN=At3g47110 OS=Arabidopsis thaliana (Mouse-ear cress) PE=3 SV=1	PREDICTED: probable LRR receptor-like serine/threonine-protein kinase At3g47570 [Musa acuminata subsp. malaccensis]
c67240.graph_c0	149.794	51.4917	99.1129	4.67191	0.0723	0	1.82073e-08	-5.57441	down	[GER]	--	Cellular Component: membrane (GO:0016020);;	--	--	--	EamA-like transporter family	WAT1-related protein At5g07050 GN=At5g07050 OS=Arabidopsis thaliana (Mouse-ear cress) PE=2 SV=1	PREDICTED: WAT1-related protein At5g07050-like [Elaeis guineensis]
c79711.graph_c0	4.85396	3.51709	3.16749	0.627575	0.890732	0.866011	0.00518905	-1.8799	down	[R]	General function prediction only	--	--	[T]	Signal transduction mechanisms	Tetratricopeptide repeat;; TPR repeat;; Tetratricopeptide repeat;; Tetratricopeptide repeat	Probable UDP-N-acetylglucosamine--peptide N-acetylglucosaminyltransferase SEC GN=SEC OS=Arabidopsis thaliana (Mouse-ear cress) PE=2 SV=1	PREDICTED: tetratricopeptide repeat protein 7A [Elaeis guineensis]
c59625.graph_c0	4.85716	7.51129	6.43181	0.264797	1.31542	2.29321	0.00927195	-1.92058	down	--	--	Cellular Component: ubiquitin ligase complex (GO:0000151);; Molecular Function: ubiquitin-protein ligase activity (GO:0004842);; Cellular Component: nucleus (GO:0005634);; Biological Process: protein ubiquitination (GO:0016567);;	--	[S]	Function unknown	--	U-box domain-containing protein 7 GN=PUB7 OS=Arabidopsis thaliana (Mouse-ear cress) PE=2 SV=1	PREDICTED: U-box domain-containing protein 7-like, partial [Elaeis guineensis]
c75014.graph_c0	316.533	305.026	286.186	55.0799	42.2751	44.1973	2.20372e-07	-2.29915	down	--	--	Biological Process: response to abiotic stimulus (GO:0009628);; Biological Process: plastid organization (GO:0009657);; Molecular Function: alternative oxidase activity (GO:0009916);; Cellular Component: integral component of membrane (GO:0016021);; Biological Process: electron transport chain (GO:0022900);; Biological Process: primary metabolic process (GO:0044238);; Biological Process: cellular…	--	--	--	Alternative oxidase;; Phospholipid methyltransferase	Ubiquinol oxidase 4, chloroplastic/chromoplastic (Precursor) GN=T10I14_90 OS=Arabidopsis thaliana (Mouse-ear cress) PE=1 SV=2	PREDICTED: ubiquinol oxidase 4, chloroplastic/chromoplastic isoform X1 [Elaeis guineensis]
c52517.graph_c0	0	0	0	3.51128	2.15048	3.07611	2.06515e-12	Inf	up	--	--	--	--	[T]	Signal transduction mechanisms	Leucine rich repeat	Putative disease resistance protein RGA1 GN=RGA1 OS=Solanum bulbocastanum (Wild potato) PE=2 SV=2	PREDICTED: putative disease resistance RPP13-like protein 1 [Elaeis guineensis]
c55171.graph_c0	0	0	0	14.8276	8.57396	13.1704	4.0334e-12	Inf	up	--	--	--	--	--	--	--	--	hypothetical protein LOC_Os03g17830 [Oryza sativa Japonica Group]
c29752.graph_c0	2.82803	3.26334	4.50397	0	0	0	1.8948e-13	#NAME?	down	[RTKL]	--	--	--	--	--	Protein tyrosine kinase;; Protein kinase domain;; Wall-associated receptor kinase galacturonan-binding;; Calcium-binding EGF domain	Wall-associated receptor kinase 2 (Precursor) GN=WAK2 OS=Arabidopsis thaliana (Mouse-ear cress) PE=1 SV=1	PREDICTED: wall-associated receptor kinase 2-like [Musa acuminata subsp. malaccensis]
c76545.graph_c0	42.5597	52.8858	46.811	344.209	291.181	221.155	2.45516e-11	2.96686	up	--	--	Biological Process: response to stress (GO:0006950);; Biological Process: response to abiotic stimulus (GO:0009628);; Cellular Component: intracellular membrane-bounded organelle (GO:0043231);;	--	--	--	BURP domain	BURP domain-containing protein 3 (Precursor) OS=Oryza sativa subsp. japonica (Rice) PE=2 SV=1	PREDICTED: dehydration-responsive protein RD22-like [Fragaria vesca subsp. vesca]
c68622.graph_c0	38.6391	23.0934	26.4471	0.474341	3.53453	3.0546	1.63713e-08	-3.23767	down	--	--	--	--	--	--	Retrotransposon gag protein	7-dehydrocholesterol reductase GN=F11F12.21 OS=Arabidopsis thaliana (Mouse-ear cress) PE=1 SV=1	PREDICTED: transposon Ty3-G Gag-Pol polyprotein [Populus euphratica]
c30776.graph_c0	0	0	0	1.74094	2.14361	2.31954	1.23366e-11	Inf	up	--	--	--	--	[B]	Chromatin structure and dynamics	Ubiquitin family;; Ubiquitin-like domain;; Ubiquitin-2 like Rad60 SUMO-like	Ubiquitin-related 8 (Precursor) GN=UBQ8 OS=Arabidopsis thaliana (Mouse-ear cress) PE=3 SV=1	unnamed protein product [Vitis vinifera]
c64799.graph_c0	0.929701	3.06798	3.46947	0	0	0.0615707	7.64549e-05	-6.61103	down	--	--	--	--	--	--	Leucine Rich repeats (2 copies);; Leucine Rich Repeat;; Leucine rich repeat;; Leucine rich repeat N-terminal domain;; Leucine Rich repeat;; Leucine rich repeat	Leucine-rich repeat extensin-like protein 4 (Precursor) GN=LRX4 OS=Arabidopsis thaliana (Mouse-ear cress) PE=2 SV=1	PREDICTED: leucine-rich repeat extensin-like protein 4 [Musa acuminata subsp. malaccensis]
c70734.graph_c0	16.4447	22.6164	19.8111	132.658	136.471	189.368	7.16308e-14	3.32747	up	[E]	Amino acid transport and metabolism	Biological Process: tryptophan biosynthetic process (GO:0000162);; Molecular Function: chorismate mutase activity (GO:0004106);; Cellular Component: cytosol (GO:0005829);; Biological Process: glucose catabolic process (GO:0006007);; Cellular Component: plastid (GO:0009536);; Biological Process: response to biotic stimulus (GO:0009607);; Molecular Function: L-ascorbate peroxidase activity (GO:0016…	K01850|1e-145|vvi:100266283|similar to putative chorismate mutase	[E]	Amino acid transport and metabolism	Chorismate mutase type II	Chorismate mutase 1, chloroplastic (Precursor) GN=CM1 OS=Arabidopsis thaliana (Mouse-ear cress) PE=1 SV=3	PREDICTED: chorismate mutase 3, chloroplastic [Elaeis guineensis]
c80173.graph_c0	1.40155	1.50287	1.60933	3.03673	3.59534	4.02575	0.00683795	1.61666	up	[R]	General function prediction only	--	--	[A]	RNA processing and modification	S1 RNA binding domain;; Suppressor of forked protein (Suf)	30S ribosomal protein S1, chloroplastic GN=rps1 OS=Pyropia yezoensis (Red alga) PE=3 SV=2	PREDICTED: protein RRP5 homolog isoform X2 [Elaeis guineensis]
c79888.graph_c0	45.1112	92.7075	73.7468	10.1966	17.8714	12.7912	0.00141144	-2.00816	down	[RTKL]	--	Molecular Function: nucleotide binding (GO:0000166);; Molecular Function: protein kinase activity (GO:0004672);; Cellular Component: membrane (GO:0016020);;	--	--	--	Protein kinase domain;; Protein tyrosine kinase;; Leucine Rich repeats (2 copies);; Leucine rich repeat;; Leucine rich repeat N-terminal domain;; Leucine Rich Repeat	Probable inactive receptor kinase At1g48480 (Precursor) GN=RKL1 OS=Arabidopsis thaliana (Mouse-ear cress) PE=2 SV=1	PREDICTED: probable inactive receptor kinase At1g48480 [Elaeis guineensis]
c82669.graph_c0	5.71953	3.35446	2.93483	0	0	0	3.93793e-10	#NAME?	down	--	--	--	--	--	--	--	Probable inactive receptor kinase At3g02880 (Precursor) GN=At3g02880 OS=Arabidopsis thaliana (Mouse-ear cress) PE=1 SV=1	PREDICTED: probable inactive receptor kinase At1g48480 [Brachypodium distachyon]
c78489.graph_c0	15.9028	15.5863	17.5718	2.10204	3.35641	3.0007	0.000688589	-2.15233	down	--	--	--	--	[WV]	--	F-box domain	Vegetative cell wall protein gp1 (Precursor) GN=GP1 OS=Chlamydomonas reinhardtii (Chlamydomonas smithii) PE=1 SV=1	PREDICTED: F-box/kelch-repeat protein At5g43190-like [Phoenix dactylifera]
c46426.graph_c0	42.0414	7.19219	11.6054	0	0	0	0.000200932	#NAME?	down	--	--	--	--	--	--	Plant protein of unknown function	UPF0481 protein At3g47200 GN=At3g47200 OS=Arabidopsis thaliana (Mouse-ear cress) PE=2 SV=1	PREDICTED: UPF0481 protein At3g47200-like isoform X1 [Oryza brachyantha]
c66106.graph_c0	218.577	166.59	182.567	2.97573	1.44425	2.59756	2.98947e-31	-5.95496	down	--	--	--	K14496|1e-101|vvi:100251890|hypothetical protein LOC100251890	--	--	Polyketide cyclase / dehydrase and lipid transport;; Pathogenesis-related protein Bet v I family	Abscisic acid receptor PYL8 GN=MFH8.10 OS=Arabidopsis thaliana (Mouse-ear cress) PE=1 SV=1	PREDICTED: abscisic acid receptor PYL8-like [Elaeis guineensis]
c76283.graph_c1	18.6238	23.3455	22.0334	4.65037	7.39446	8.94509	0.00946563	-1.23707	down	[C]	Energy production and conversion	Molecular Function: D-lactate dehydrogenase (cytochrome) activity (GO:0004458);; Molecular Function: ATP binding (GO:0005524);; Molecular Function: UDP-N-acetylmuramate dehydrogenase activity (GO:0008762);; Molecular Function: glycolate oxidase activity (GO:0008891);; Molecular Function: glycolate dehydrogenase activity (GO:0019154);; Molecular Function: identical protein binding (GO:0042802);; M…	K00102|0.0|vvi:100242784|hypothetical protein LOC100242784	[C]	Energy production and conversion	FAD linked oxidases, C-terminal domain;; FAD binding domain	D-lactate dehydrogenase [cytochrome], mitochondrial (Precursor) GN=F15M7.11 OS=Arabidopsis thaliana (Mouse-ear cress) PE=1 SV=1	PREDICTED: D-lactate dehydrogenase [cytochrome], mitochondrial isoform X1 [Elaeis guineensis]
c70496.graph_c0	1.33814	1.2074	1.00834	3.95762	4.10483	3.5346	0.00441402	2.09406	up	--	--	--	--	--	--	Cotton fibre expressed protein	DNA-directed RNA polymerase II subunit 1 GN=F4B14.70 OS=Arabidopsis thaliana (Mouse-ear cress) PE=1 SV=3	PREDICTED: uncharacterized protein LOC103716329 [Phoenix dactylifera]
c82021.graph_c0	1.09788	4.86695	3.82133	0	0	0	1.96437e-05	#NAME?	down	[E]	Amino acid transport and metabolism	Molecular Function: N1-acetylspermine:oxygen oxidoreductase (propane-1,3-diamine-forming) activity (GO:0052893);; Molecular Function: spermidine oxidase (propane-1,3-diamine-forming) activity (GO:0052896);; Molecular Function: N8-acetylspermidine:oxygen oxidoreductase (propane-1,3-diamine-forming) activity (GO:0052897);; Molecular Function: N1-acetylspermidine:oxygen oxidoreductase (propane-1,3-d…	K13366|0.0|sbi:SORBI_07g005780|hypothetical protein	[Q]	Secondary metabolites biosynthesis, transport and catabolism	Flavin containing amine oxidoreductase;; NAD(P)-binding Rossmann-like domain;; FAD dependent oxidoreductase;; Pyridine nucleotide-disulphide oxidoreductase;; FAD binding domain;; FAD binding domain;; FAD-NAD(P)-binding;; Pyridine nucleotide-disulphide oxidoreductase;; Thi4 family	Polyamine oxidase (Precursor) GN=PAO OS=Zea mays (Maize) PE=1 SV=1	PREDICTED: polyamine oxidase-like [Musa acuminata subsp. malaccensis]
c39921.graph_c0	2.05752	1.69245	1.85764	0	0	0	4.25813e-10	#NAME?	down	--	--	--	--	[T]	Signal transduction mechanisms	--	Proline-rich receptor-like protein kinase PERK2 GN=PERK2 OS=Arabidopsis thaliana (Mouse-ear cress) PE=2 SV=3	PREDICTED: pollen-specific leucine-rich repeat extensin-like protein 3-like [Citrus sinensis]
c63803.graph_c0	2.57987	1.02115	1.58065	0	0	0	3.37576e-09	#NAME?	down	[O]	Posttranslational modification, protein turnover, chaperones	Biological Process: defense response signaling pathway, resistance gene-dependent (GO:0009870);; Cellular Component: cell part (GO:0044464);;	K04079|8e-52|pop:POPTR_642154|hypothetical protein	[O]	Posttranslational modification, protein turnover, chaperones	--	Heat shock protein 90-2 GN=At5g56030 OS=Arabidopsis thaliana (Mouse-ear cress) PE=1 SV=1	putative HEAT SHOCK PROTEIN 81-2 [Trifolium pratense]
c66462.graph_c0	7.24999	2.51148	3.74354	22.4632	16.1418	13.1933	2.94006e-06	2.35885	up	[P]	Inorganic ion transport and metabolism	Molecular Function: nucleotide binding (GO:0000166);; Molecular Function: monooxygenase activity (GO:0004497);; Molecular Function: coenzyme binding (GO:0050662);;	--	[Q]	Secondary metabolites biosynthesis, transport and catabolism	Flavin-binding monooxygenase-like;; Pyridine nucleotide-disulphide oxidoreductase;; NAD(P)-binding Rossmann-like domain;; FAD dependent oxidoreductase;; Pyridine nucleotide-disulphide oxidoreductase;; FAD-NAD(P)-binding;; Pyridine nucleotide-disulphide oxidoreductase;; Thi4 family;; FAD binding domain;; L-lysine 6-monooxygenase (NADPH-requiring);; HI0933-like protein	Flavin-containing monooxygenase FMO GS-OX5 GN=FMOGS-OX5 OS=Arabidopsis thaliana (Mouse-ear cress) PE=2 SV=2	PREDICTED: flavin-containing monooxygenase FMO GS-OX5-like [Phoenix dactylifera]
c69065.graph_c0	10.5936	1.58557	3.27655	21.7469	31.4989	26.965	6.12864e-08	2.82164	up	--	--	--	--	--	--	--	--	PREDICTED: pathogen-related protein isoform X1 [Elaeis guineensis]
c61485.graph_c0	7.09518	5.73969	5.59231	0.206742	0.17117	0.137726	2.72877e-07	-4.76805	down	--	--	--	--	[T]	Signal transduction mechanisms	--	Proline-rich receptor-like protein kinase PERK9 GN=PERK9 OS=Arabidopsis thaliana (Mouse-ear cress) PE=2 SV=1	LRX1, putative [Ricinus communis]
c49155.graph_c0	0	0	0	10.518	4.27495	4.58627	7.89383e-08	Inf	up	--	--	--	--	[O]	Posttranslational modification, protein turnover, chaperones	--	E3 ubiquitin-protein ligase PRT1 GN=PRT1 OS=Arabidopsis thaliana (Mouse-ear cress) PE=2 SV=2	PREDICTED: E3 ubiquitin-protein ligase PRT1-like [Populus euphratica]
c60529.graph_c0	0.531205	1.02344	0.60572	2.89275	6.52436	4.65156	8.13313e-05	3.06907	up	--	--	--	--	--	--	GDSL/SGNH-like Acyl-Esterase family found in Pmr5 and Cas1p;; PMR5 N terminal Domain	Protein ESKIMO 1 GN=F27K19.170 OS=Arabidopsis thaliana (Mouse-ear cress) PE=1 SV=1	PREDICTED: protein trichome birefringence-like 40 [Elaeis guineensis]
c61092.graph_c0	25.7679	21.9753	25.5249	0	0	0	5.99243e-26	#NAME?	down	[R]	General function prediction only	Biological Process: programmed cell death (GO:0012501);; Cellular Component: membrane (GO:0016020);; Cellular Component: intracellular part (GO:0044424);; Biological Process: regulation of cellular process (GO:0050794);;	--	[V]	Defense mechanisms	Inhibitor of apoptosis-promoting Bax1	Bax inhibitor 1 OS=Oryza sativa subsp. japonica (Rice) PE=2 SV=1	bax inhibitor 1 [Zea mays]
c71078.graph_c0	2.15117	1.46278	1.40486	9.45237	7.72565	11.4636	1.33434e-05	2.90337	up	[L]	Replication, recombination and repair	Biological Process: DNA repair (GO:0006281);; Molecular Function: hydrolase activity, acting on glycosyl bonds (GO:0016798);;	K01246|1e-106|rcu:RCOM_1593770|DNA-3-methyladenine glycosylase, putative (EC:3.2.2.20)	--	--	Methyladenine glycosylase	--	PREDICTED: uncharacterized protein LOC105060960 isoform X1 [Elaeis guineensis]
c77389.graph_c0	12.6411	22.514	17.9653	2.98872	7.24013	4.64568	0.00696197	-1.46575	down	--	--	--	--	--	--	--	Protein CHUP1, chloroplastic GN=CHUP1 OS=Arabidopsis thaliana (Mouse-ear cress) PE=1 SV=1	PREDICTED: protein CHUP1, chloroplastic-like isoform X2 [Elaeis guineensis]
c72365.graph_c0	2.76872	2.49359	2.91285	0.0746682	0.123641	0.0663227	1.12242e-07	-4.55588	down	--	--	--	K08770|4e-16|ppp:PHYPADRAFT_208425|hypothetical protein	[OR]	--	Ubiquitin family;; Ubiquitin-like domain;; Ubiquitin-2 like Rad60 SUMO-like	Ubiquitin-related 2 (Precursor; Fragment) OS=Acetabularia peniculus (Green alga) PE=3 SV=2	Polyubiquitin-C [Zygosaccharomyces bailii ISA1307]
c28393.graph_c0	5.11431	4.5116	6.8992	0	0	0	3.10232e-11	#NAME?	down	--	--	Molecular Function: catalytic activity (GO:0003824);;	--	--	--	--	Vegetative cell wall protein gp1 (Precursor) GN=GP1 OS=Chlamydomonas reinhardtii (Chlamydomonas smithii) PE=1 SV=1	vegetative cell wall protein [Chlamydomonas incerta]
c79551.graph_c0	3.28967	3.80282	6.03591	14.0844	7.67171	11.6048	0.00935297	1.71473	up	--	--	--	--	--	--	--	--	PREDICTED: uncharacterized protein LOC103713273 [Phoenix dactylifera]
c78484.graph_c0	0.921366	1.37611	0.736792	2.8084	3.08489	2.63035	0.00909067	1.86032	up	[ER]	--	Cellular Component: plasma membrane (GO:0005886);; Molecular Function: urea transmembrane transporter activity (GO:0015204);; Molecular Function: solute:sodium symporter activity (GO:0015370);; Cellular Component: integral component of membrane (GO:0016021);; Biological Process: sodium ion transmembrane transport (GO:0035725);; Biological Process: urea transmembrane transport (GO:0071918);;	--	[E]	Amino acid transport and metabolism	Sodium:solute symporter family	Urea-proton symporter DUR3 GN=DUR3 OS=Arabidopsis thaliana (Mouse-ear cress) PE=1 SV=1	PREDICTED: urea-proton symporter DUR3 [Elaeis guineensis]
c68273.graph_c0	6.77403	10.9967	9.07922	1.37057	1.33499	0.751912	0.000789152	-2.58529	down	--	--	--	--	--	--	Protein of unknown function (DUF1005)	Proline-rich receptor-like protein kinase PERK2 GN=PERK2 OS=Arabidopsis thaliana (Mouse-ear cress) PE=2 SV=3	PREDICTED: uncharacterized protein LOC103983571 [Musa acuminata subsp. malaccensis]
c58220.graph_c0	0	0.11903	0.108873	17.0596	8.81748	6.83193	1.24938e-08	7.49327	up	--	--	--	--	[L]	Replication, recombination and repair	--	--	PREDICTED: uncharacterized protein LOC103723154 [Phoenix dactylifera]
c64120.graph_c0	2.5291	0.573256	1.22346	10.0524	7.99507	6.43297	6.12495e-05	2.9308	up	--	--	--	--	--	--	Protein of unknown function (DUF1218)	--	PREDICTED: uncharacterized protein LOC105046937 [Elaeis guineensis]
c55232.graph_c1	531.886	780.63	667.407	0.124536	0	0	5.49762e-51	-13.593	down	--	--	--	--	--	--	Gibberellin regulated protein	Snakin-2 (Precursor) GN=SN2 OS=Solanum tuberosum (Potato) PE=1 SV=1	PREDICTED: snakin-2 [Phoenix dactylifera]
c47285.graph_c0	39.8587	29.3818	26.5524	0	0	0	3.40801e-28	#NAME?	down	--	--	--	--	--	--	Domain of unknown function (DUF4228)	--	PREDICTED: uncharacterized protein LOC105044754 [Elaeis guineensis]
c67876.graph_c0	2.12747	1.085	1.48862	16.6291	9.22818	7.66467	2.88631e-05	3.23861	up	--	--	--	K12593|3e-38|vvi:100267367|hypothetical protein LOC100267367	--	--	--	--	PREDICTED: uncharacterized protein LOC103703512 [Phoenix dactylifera]
c70278.graph_c0	0	0.152347	0	4.07036	4.02311	5.75945	3.27366e-14	6.7923	up	--	--	--	--	[T]	Signal transduction mechanisms	Phosphatidylinositol 3- and 4-kinase	Phosphatidylinositol 4-kinase gamma 8 GN=T5P19_250 OS=Arabidopsis thaliana (Mouse-ear cress) PE=2 SV=2	PREDICTED: phosphatidylinositol 4-kinase gamma 1-like [Phoenix dactylifera]
c76950.graph_c0	5.76446	7.12996	8.96328	14.1652	18.8203	13.6139	0.00365373	1.47037	up	--	--	--	--	--	--	PA domain	Vacuolar-sorting receptor 6 (Precursor) GN=F17F8.23 OS=Arabidopsis thaliana (Mouse-ear cress) PE=2 SV=3	PREDICTED: vacuolar-sorting receptor 6-like [Phoenix dactylifera]
c71201.graph_c0	87.4987	40.8851	53.0058	8.19307	1.7372	0.59905	5.29923e-08	-3.69753	down	[R]	General function prediction only	Molecular Function: nucleic acid binding (GO:0003676);;	--	[R]	General function prediction only	RNA recognition motif. (a.k.a. RRM, RBD, or RNP domain);; RNA recognition motif (a.k.a. RRM, RBD, or RNP domain);; RNA recognition motif. (a.k.a. RRM, RBD, or RNP domain)	28 kDa ribonucleoprotein, chloroplastic OS=Spinacia oleracea (Spinach) PE=1 SV=1	PREDICTED: 28 kDa ribonucleoprotein, chloroplastic isoform X1 [Elaeis guineensis]
c45452.graph_c0	0.0499046	0	0.0465586	28.4226	5.30695	9.7762	0.000104083	9.24127	up	--	--	--	--	--	--	--	--	hypothetical protein AALP_AA7G122900 [Arabis alpina]
c66556.graph_c0	87.0438	111.701	130.352	284.508	168.72	153.181	0.00817488	1.25427	up	--	--	--	--	--	--	--	Leucine-rich repeat extensin-like protein 6 (Precursor) GN=LRX6 OS=Arabidopsis thaliana (Mouse-ear cress) PE=2 SV=1	PREDICTED: neural Wiskott-Aldrich syndrome protein-like [Elaeis guineensis]
c68221.graph_c0	1.13559	1.30308	1.05945	16.9727	12.6124	13.3444	2.99523e-10	3.99312	up	--	--	--	--	--	--	FBD	FBD-associated F-box protein At1g61320 GN=At1g61320 OS=Arabidopsis thaliana (Mouse-ear cress) PE=2 SV=1	hypothetical protein F775_08844 [Aegilops tauschii]
c71155.graph_c0	46.0331	27.9594	36.3862	5.83202	4.37303	4.25166	8.56798e-07	-2.53511	down	[MG]	--	Molecular Function: nucleotide binding (GO:0000166);; Cellular Component: mitochondrion (GO:0005739);; Cellular Component: chloroplast thylakoid membrane (GO:0009535);; Cellular Component: chloroplast envelope (GO:0009941);; Biological Process: myo-inositol hexakisphosphate biosynthetic process (GO:0010264);; Cellular Component: plastoglobule (GO:0010287);;	--	[G]	Carbohydrate transport and metabolism	NADH(P)-binding;; NmrA-like family;; NAD dependent epimerase/dehydratase family;; 3-beta hydroxysteroid dehydrogenase/isomerase family;; Male sterility protein	Uncharacterized protein At2g34460, chloroplastic (Precursor) GN=At2g34460 OS=Arabidopsis thaliana (Mouse-ear cress) PE=2 SV=1	PREDICTED: uncharacterized protein At2g34460, chloroplastic isoform X1 [Elaeis guineensis]
c81855.graph_c0	6.58852	16.0538	13.2692	0	0	0	3.50542e-11	#NAME?	down	--	--	--	--	--	--	--	Classical arabinogalactan protein 9 (Precursor) GN=AGP9 OS=Arabidopsis thaliana (Mouse-ear cress) PE=1 SV=2	PREDICTED: vegetative cell wall protein gp1-like [Setaria italica]
c28795.graph_c0	78.6137	138.319	235.614	4.56703	1.37499	2.21268	1.5925e-05	-5.43584	down	--	--	Cellular Component: lytic vacuole (GO:0000323);; Molecular Function: cysteine-type endopeptidase activity (GO:0004197);; Biological Process: proteolysis (GO:0006508);; Biological Process: membrane fusion (GO:0006944);; Biological Process: Golgi vesicle transport (GO:0048193);;	K01369|1e-16|zma:542609|pco131778b	[O]	Posttranslational modification, protein turnover, chaperones	Peptidase C13 family	Vacuolar-processing enzyme gamma-isozyme (Precursor) GN=At4g32940 OS=Arabidopsis thaliana (Mouse-ear cress) PE=2 SV=2	hypothetical protein MIMGU_mgv1a005412mg [Erythranthe guttata]
c70046.graph_c0	3.31264	7.7231	4.41505	0	0	0	2.4345e-06	#NAME?	down	--	--	--	--	--	--	--	Very-long-chain 3-oxoacyl-CoA reductase-like protein At1g24470 GN=KCR2 OS=Arabidopsis thaliana (Mouse-ear cress) PE=2 SV=1	hypothetical protein PHAVU_001G257300g [Phaseolus vulgaris]
c59878.graph_c0	336.25	241.556	219.796	0.0495095	0	0	3.31086e-62	-13.5864	down	[IQR]	--	Molecular Function: oxidoreductase activity (GO:0016491);; Biological Process: oxidation-reduction process (GO:0055114);;	--	[R]	General function prediction only	short chain dehydrogenase;; Enoyl-(Acyl carrier protein) reductase;; KR domain	Momilactone A synthase OS=Oryza sativa subsp. japonica (Rice) PE=2 SV=1	PREDICTED: momilactone A synthase-like [Musa acuminata subsp. malaccensis]
c75880.graph_c0	4.45129	1.89178	1.67267	30.6658	23.1835	15.5913	7.90061e-09	3.53454	up	--	--	--	--	--	--	--	Calcium sensing receptor, chloroplastic (Precursor) GN=MYJ24.5 OS=Arabidopsis thaliana (Mouse-ear cress) PE=1 SV=1	PREDICTED: calcium sensing receptor, chloroplastic [Phoenix dactylifera]
c77467.graph_c1	32.0892	19.3091	23.5486	44.6418	57.3575	52.2639	0.00196394	1.44184	up	--	--	--	K13464|1e-51|vvi:100262965|hypothetical protein LOC100262965	--	--	tify domain;; Divergent CCT motif	Protein TIFY 6B GN=MEB5.8 OS=Arabidopsis thaliana (Mouse-ear cress) PE=1 SV=1	PREDICTED: protein TIFY 6B-like [Elaeis guineensis]
c57012.graph_c0	76.5004	45.281	41.8948	0.0618009	0.102335	0	4.25566e-29	-9.53478	down	--	--	Biological Process: trichome morphogenesis (GO:0010090);; Cellular Component: apoplast (GO:0048046);;	--	--	--	Protein of unknown function, DUF538	--	PREDICTED: uncharacterized protein LOC103978016 [Musa acuminata subsp. malaccensis]
c74475.graph_c0	0.534141	0.108964	0.199331	4.78437	18.5353	15.1543	1.85327e-05	5.95288	up	--	--	--	--	[WV]	--	--	Extensin (Precursor) GN=HRGPNT3 OS=Nicotiana tabacum (Common tobacco) PE=2 SV=1	pathogenesis-related protein 1-like protein [Volvox carteri f. nagariensis]
c31282.graph_c0	2.15743	3.41086	2.51598	0	0	0	3.7698e-10	#NAME?	down	--	--	--	--	[WV]	--	--	Proline-rich receptor-like protein kinase PERK10 GN=PERK10 OS=Arabidopsis thaliana (Mouse-ear cress) PE=2 SV=2	hypothetical protein VOLCADRAFT_101814 [Volvox carteri f. nagariensis]
c52573.graph_c0	127.831	124.436	106.432	1.97165	0.816203	0.938187	4.03626e-29	-6.20896	down	--	--	--	--	[I]	Lipid transport and metabolism	Lipase (class 3)	--	PREDICTED: uncharacterized protein LOC105041962 [Elaeis guineensis]
c75446.graph_c0	149.456	236.467	193.596	476.746	295.805	289.57	0.00271076	1.23959	up	--	--	--	--	[I]	Lipid transport and metabolism	Acyl CoA binding protein	Acyl-CoA-binding domain-containing protein 1 GN=MYN8.8 OS=Arabidopsis thaliana (Mouse-ear cress) PE=1 SV=2	PREDICTED: acyl-CoA-binding domain-containing protein 3-like isoform X1 [Musa acuminata subsp. malaccensis]
c56219.graph_c0	0	0	0	7.97445	6.14702	4.03007	7.41649e-12	Inf	up	--	--	Molecular Function: DNA binding (GO:0003677);;	--	--	--	WRKY DNA -binding domain	Probable WRKY transcription factor 71 GN=WRKY71 OS=Arabidopsis thaliana (Mouse-ear cress) PE=2 SV=1	PREDICTED: probable WRKY transcription factor 3 isoform X2 [Musa acuminata subsp. malaccensis]
c70805.graph_c0	11.4913	12.4037	12.0219	67.4061	73.3701	87.359	1.56852e-11	3.0435	up	--	--	--	--	--	--	--	--	PREDICTED: F-box protein At1g10110-like [Phoenix dactylifera]
c30511.graph_c0	9.43506	6.71997	7.20892	0	0	0	5.88348e-12	#NAME?	down	--	--	--	--	[O]	Posttranslational modification, protein turnover, chaperones	Ring finger domain;; Zinc finger, C3HC4 type (RING finger);; RING-H2 zinc finger;; Zinc finger, C3HC4 type (RING finger);; zinc-RING finger domain;; Zinc finger, C3HC4 type (RING finger);; Anaphase-promoting complex subunit 11 RING-H2 finger	E3 ubiquitin-protein ligase ATL42 (Precursor) GN=ATL42 OS=Arabidopsis thaliana (Mouse-ear cress) PE=1 SV=2	PREDICTED: uncharacterized protein LOC103722009 [Phoenix dactylifera]
c78679.graph_c0	0.230172	0.35216	0.510007	1.21561	4.06607	3.53077	0.0015253	3.38347	up	[S]	Function unknown	Cellular Component: Golgi apparatus (GO:0005794);; Cellular Component: plasma membrane (GO:0005886);; Cellular Component: plasmodesma (GO:0009506);;	--	[R]	General function prediction only	Domain of unknown function DUF221;; Late exocytosis, associated with Golgi transport;; Domain of unknown function (DUF4463)	CSC1-like protein At1g32090 GN=At1g32090 OS=Arabidopsis thaliana (Mouse-ear cress) PE=1 SV=1	PREDICTED: CSC1-like protein At1g32090 [Phoenix dactylifera]
c77235.graph_c0	83.227	41.1382	48.2409	13.906	13.8411	12.6555	0.000301318	-1.68699	down	[G]	Carbohydrate transport and metabolism	Cellular Component: cytoplasm (GO:0005737);; Biological Process: carbohydrate metabolic process (GO:0005975);; Molecular Function: fructose 1,6-bisphosphate 1-phosphatase activity (GO:0042132);; Molecular Function: metal ion binding (GO:0046872);;	K03841|0.0|zma:100273700|pco073762	[G]	Carbohydrate transport and metabolism	Fructose-1-6-bisphosphatase	Fructose-1,6-bisphosphatase, cytosolic OS=Spinacia oleracea (Spinach) PE=1 SV=2	RecName: Full=Fructose-1,6-bisphosphatase, cytosolic; Short=FBPase; AltName: Full=D-fructose-1,6-bisphosphate 1-phosphohydrolase [Spinacia oleracea]
c77287.graph_c1	37.0617	29.2069	39.4802	3.21599	3.2966	3.57068	9.026e-08	-3.0038	down	--	--	Biological Process: regionalization (GO:0003002);; Molecular Function: DNA binding (GO:0003677);; Biological Process: post-embryonic development (GO:0009791);; Biological Process: organ morphogenesis (GO:0009887);; Biological Process: epidermal cell differentiation (GO:0009913);; Biological Process: meristem initiation (GO:0010014);; Biological Process: shoot system morphogenesis (GO:0010016);; B…	--	--	--	S1/P1 Nuclease	Homeobox-leucine zipper protein HOX10 GN=HOX10 OS=Oryza sativa subsp. indica (Rice) PE=2 SV=2	PREDICTED: homeobox-leucine zipper protein HOX9-like isoform X2 [Phoenix dactylifera]
c77717.graph_c0	0.879734	0.543829	0.721265	3.55924	5.33414	5.70258	8.31787e-07	3.16312	up	[L]	Replication, recombination and repair	Molecular Function: DNA binding (GO:0003677);; Biological Process: DNA metabolic process (GO:0006259);;	--	--	--	MutS domain V	DNA mismatch repair protein MSH1, mitochondrial (Precursor) GN=K7M2.9 OS=Arabidopsis thaliana (Mouse-ear cress) PE=1 SV=1	PREDICTED: LOW QUALITY PROTEIN: uncharacterized protein LOC103708528 [Phoenix dactylifera]
c79017.graph_c0	14.7165	14.8881	17.9888	0.558332	2.01716	1.0144	3.38992e-08	-3.33611	down	[P]	Inorganic ion transport and metabolism	Molecular Function: transporter activity (GO:0005215);; Biological Process: transport (GO:0006810);; Cellular Component: membrane (GO:0016020);;	--	[P]	Inorganic ion transport and metabolism	Natural resistance-associated macrophage protein	Metal transporter Nramp5 GN=OJ1057_E05.110 OS=Oryza sativa subsp. japonica (Rice) PE=2 SV=1	PREDICTED: metal transporter Nramp5-like [Musa acuminata subsp. malaccensis]
c69979.graph_c0	0	0	0	0.242644	0.55732	0.730002	6.42586e-09	Inf	up	--	--	Molecular Function: transferase activity, transferring phosphorus-containing groups (GO:0016772);; Molecular Function: hydrolase activity (GO:0016787);; Biological Process: primary metabolic process (GO:0044238);; Biological Process: cellular macromolecule metabolic process (GO:0044260);; Molecular Function: metal ion binding (GO:0046872);; Molecular Function: organic cyclic compound binding (GO:…	--	[R]	General function prediction only	--	Endonuclease OS=Nicotiana tabacum (Common tobacco) PE=2 SV=1	hypothetical protein VITISV_025855 [Vitis vinifera]
c71113.graph_c0	9.03762	6.82458	7.12733	1.01263	0.908259	0.505939	5.99274e-05	-2.84638	down	[MG]	--	Molecular Function: translation initiation factor activity (GO:0003743);; Biological Process: rRNA processing (GO:0006364);; Biological Process: translational initiation (GO:0006413);; Cellular Component: chloroplast thylakoid (GO:0009534);; Biological Process: response to blue light (GO:0009637);; Biological Process: response to red light (GO:0010114);; Biological Process: photosystem II assembl…	--	[G]	Carbohydrate transport and metabolism	NADH(P)-binding;; NmrA-like family;; NAD dependent epimerase/dehydratase family;; 3-beta hydroxysteroid dehydrogenase/isomerase family	Uncharacterized protein ycf39 GN=ycf39 OS=Cyanophora paradoxa PE=3 SV=1	PREDICTED: uncharacterized protein ycf39 [Musa acuminata subsp. malaccensis]
c72432.graph_c0	4.53635	3.96602	3.57722	3146.79	3504.23	3891.54	3.6659e-27	10.1548	up	--	--	--	--	--	--	GDSL-like Lipase/Acylhydrolase	GDSL esterase/lipase At1g28580 (Precursor) GN=At1g28580 OS=Arabidopsis thaliana (Mouse-ear cress) PE=2 SV=1	PREDICTED: GDSL esterase/lipase At1g28580-like, partial [Phoenix dactylifera]
c79018.graph_c0	5.42071	4.70882	4.52931	9.43798	11.0439	11.4681	0.00379141	1.51028	up	--	--	Cellular Component: intracellular membrane-bounded organelle (GO:0043231);; Cellular Component: cytoplasmic part (GO:0044444);;	--	[O]	Posttranslational modification, protein turnover, chaperones	Trypsin-like peptidase domain;; Trypsin	Glyoxysomal processing protease, glyoxysomal OS=Arabidopsis thaliana (Mouse-ear cress) PE=1 SV=2	PREDICTED: glyoxysomal processing protease, glyoxysomal isoform X1 [Phoenix dactylifera]
c81083.graph_c0	158.927	202.108	179.64	52.7839	33.7679	23.709	9.04907e-05	-1.91798	down	--	--	--	--	--	--	Myb-like DNA-binding domain	Transcription factor PCL1 OS=Oryza sativa subsp. japonica (Rice) PE=2 SV=1	PREDICTED: transcription factor PCL1-like [Phoenix dactylifera]
c73302.graph_c0	100.897	109.248	72.5367	0.136306	0.112853	0.363213	1.38348e-37	-8.4869	down	[R]	General function prediction only	--	--	[QR]	--	non-haem dioxygenase in morphine synthesis N-terminal;; 2OG-Fe(II) oxygenase superfamily;; 2OG-Fe(II) oxygenase superfamily	Protein SRG1 GN=SRG1 OS=Arabidopsis thaliana (Mouse-ear cress) PE=2 SV=1	PREDICTED: S-norcoclaurine synthase 1-like [Phoenix dactylifera]
c57847.graph_c0	34.7052	25.0295	27.7995	453.027	296.106	142.478	0.000186584	3.74683	up	[O]	Posttranslational modification, protein turnover, chaperones	--	--	[O]	Posttranslational modification, protein turnover, chaperones	DnaJ domain	Chaperone protein dnaJ 6 GN=MOJ9.8 OS=Arabidopsis thaliana (Mouse-ear cress) PE=2 SV=1	PREDICTED: dnaJ homolog subfamily B member 7-like [Elaeis guineensis]
c71001.graph_c0	6.11911	4.00765	3.66568	0.108857	0.0901272	0.0725179	3.96932e-08	-5.26671	down	[O]	Posttranslational modification, protein turnover, chaperones	Cellular Component: membrane (GO:0016020);;	--	[C]	Energy production and conversion	SPFH domain / Band 7 family	Hypersensitive-induced response protein 1 GN=HIR1 OS=Arabidopsis thaliana (Mouse-ear cress) PE=1 SV=1	PREDICTED: stomatin-like protein 2, mitochondrial [Elaeis guineensis]
c68045.graph_c0	9.65707	5.00082	6.1912	30.1723	36.4491	23.0829	2.27149e-07	2.51569	up	--	--	Molecular Function: protein serine/threonine kinase activity (GO:0004674);; Molecular Function: ATP binding (GO:0005524);; Biological Process: protein phosphorylation (GO:0006468);;	--	[T]	Signal transduction mechanisms	Protein kinase domain;; Protein tyrosine kinase;; Phosphotransferase enzyme family	Probable receptor-like protein kinase At1g33260 GN=At1g33260 OS=Arabidopsis thaliana (Mouse-ear cress) PE=2 SV=1	PREDICTED: probable receptor-like protein kinase At4g10390 [Musa acuminata subsp. malaccensis]
c80286.graph_c0	51.8849	95.065	86.5081	2.8216	6.00715	10.7823	3.80524e-07	-3.22001	down	--	--	--	--	--	--	Lipase (class 3)	Formin-like protein 5 GN=P0453E05.107 OS=Oryza sativa subsp. japonica (Rice) PE=2 SV=2	PREDICTED: uncharacterized protein LOC103700951 isoform X2 [Phoenix dactylifera]
c62182.graph_c0	0.0892556	0.364159	0.499628	11.3887	4.12136	3.51709	0.00156559	4.6676	up	--	--	--	--	--	--	Cotton fibre expressed protein	--	PREDICTED: uncharacterized protein LOC105050788 [Elaeis guineensis]
c61215.graph_c0	9.56061	12.1355	12.1901	28.9043	152.207	157.152	0.00669563	3.69365	up	[O]	Posttranslational modification, protein turnover, chaperones	Molecular Function: ATP binding (GO:0005524);; Biological Process: protein folding (GO:0006457);; Biological Process: response to stress (GO:0006950);; Molecular Function: unfolded protein binding (GO:0051082);;	--	[O]	Posttranslational modification, protein turnover, chaperones	Hsp90 protein	Heat shock cognate protein 80 GN=HSC80 OS=Solanum lycopersicum (Tomato) PE=2 SV=1	putative HEAT SHOCK PROTEIN 81-2 [Trifolium pratense]
c43799.graph_c0	12.1576	7.89132	8.35576	0	0	0	1.19537e-19	#NAME?	down	--	--	--	--	--	--	--	--	uncharacterized protein CPUR_01684 [Claviceps purpurea 20.1]
c59364.graph_c0	90.9481	59.6353	70.0841	35.8311	8.59404	10.6383	0.00411462	-1.61084	down	--	--	Cellular Component: Golgi apparatus (GO:0005794);; Cellular Component: plasma membrane (GO:0005886);; Molecular Function: protein transporter activity (GO:0008565);; Biological Process: protein transport (GO:0015031);;	K09481|3e-48|vvi:100247887|hypothetical protein LOC100247887	[O]	Posttranslational modification, protein turnover, chaperones	Sec61beta family	Protein transport protein Sec61 subunit beta GN=At2g45070 OS=Arabidopsis thaliana (Mouse-ear cress) PE=1 SV=1	PREDICTED: protein transport protein Sec61 subunit beta-like [Elaeis guineensis]
c53926.graph_c0	5.09041	3.03692	2.59857	10.4696	9.81049	8.21809	0.00927851	1.81407	up	[F]	Nucleotide transport and metabolism	--	K13800|5e-26|pop:POPTR_740227|hypothetical protein	[F]	Nucleotide transport and metabolism	Adenylate kinase	UMP-CMP kinase 3 {ECO:0000255|HAMAP-Rule:MF_03172} GN=T7I7.5 OS=Arabidopsis thaliana (Mouse-ear cress) PE=1 SV=1	PREDICTED: UMP-CMP kinase 3-like isoform X2 [Phoenix dactylifera]
c69328.graph_c0	2.58748	6.79207	5.6445	0.0321537	0	0	2.19564e-08	-8.52043	down	--	--	--	--	--	--	No apical meristem (NAM) protein	NAC domain-containing protein 86 {ECO:0000312|EMBL:AED92405.1} OS=Arabidopsis thaliana (Mouse-ear cress) PE=2 SV=1	PREDICTED: NAC domain-containing protein 86-like isoform X2 [Elaeis guineensis]
c61064.graph_c0	19.0393	14.5649	15.2957	31.0596	39.7757	34.9814	0.00753962	1.50656	up	--	--	Cellular Component: intracellular organelle (GO:0043229);; Biological Process: cellular component biogenesis (GO:0044085);;	--	--	--	--	H/ACA ribonucleoprotein complex subunit 4 GN=F24I3.230 OS=Arabidopsis thaliana (Mouse-ear cress) PE=1 SV=1	PREDICTED: LOW QUALITY PROTEIN: myb-like protein X [Phoenix dactylifera]
c51845.graph_c0	19.0534	127.685	170.533	3.38559	0.747484	4.81151	0.00503786	-4.82431	down	--	--	--	--	--	--	Plant invertase/pectin methylesterase inhibitor	21 kDa protein (Precursor) OS=Daucus carota (Wild carrot) PE=2 SV=1	PREDICTED: 21 kDa protein [Elaeis guineensis]
c31814.graph_c0	3.24209	1.49598	1.80043	0.130457	0.432043	0.173815	9.813e-05	-2.7258	down	--	--	--	K11644|5e-27|rcu:RCOM_0852800|hypothetical protein	[B]	Chromatin structure and dynamics	--	Paired amphipathic helix protein Sin3-like 3 GN=F3I6.12 OS=Arabidopsis thaliana (Mouse-ear cress) PE=1 SV=3	PREDICTED: paired amphipathic helix protein Sin3-like 6 [Camelina sativa]
c74206.graph_c0	17.2276	12.7867	12.3414	3.11947	2.47511	2.68422	0.00294492	-1.9639	down	[J]	Translation, ribosomal structure and biogenesis	Molecular Function: RNA binding (GO:0003723);; Cellular Component: ribonucleoprotein complex (GO:0030529);;	K02893|3e-47|pop:POPTR_667705|hypothetical protein	[J]	Translation, ribosomal structure and biogenesis	Ribosomal protein L23;; Ribosomal protein L23, N-terminal domain	60S ribosomal protein L23A GN=RPL23A OS=Fritillaria agrestis (Stinkbells) PE=2 SV=1	RecName: Full=60S ribosomal protein L23A [Fritillaria agrestis]
c76645.graph_c1	52.3033	42.1607	31.5674	727.049	602.559	606.996	4.25531e-18	4.33214	up	[IQ]	--	Biological Process: fatty acid biosynthetic process (GO:0006633);;	--	[CIQ]	--	Phosphopantetheine attachment site	Acyl carrier protein 1, chloroplastic (Precursor) GN=ACP1 OS=Casuarina glauca (Swamp oak) PE=2 SV=1	PREDICTED: acyl carrier protein 1, chloroplastic-like [Phoenix dactylifera]
c76872.graph_c0	83.7994	84.5435	82.4917	29.8382	24.5046	29.2863	0.00928285	-1.20624	down	--	--	Biological Process: phosphatidylglycerol biosynthetic process (GO:0006655);; Cellular Component: chloroplast inner membrane (GO:0009706);; Biological Process: vitamin E biosynthetic process (GO:0010189);; Biological Process: plastoquinone biosynthetic process (GO:0010236);; Cellular Component: integral component of membrane (GO:0016021);; Cellular Component: viral envelope (GO:0019031);; Biologic…	K12502|0.0|osa:4352791|Os12g0615400	[H]	Coenzyme transport and metabolism	Methyltransferase domain;; ubiE/COQ5 methyltransferase family;; Methyltransferase domain;; Methyltransferase domain;; Methyltransferase domain;; Methyltransferase domain;; Methyltransferase domain	2-methyl-6-phytyl-1,4-hydroquinone methyltransferase 2, chloroplastic (Precursor) OS=Oryza sativa subsp. japonica (Rice) PE=2 SV=2	PREDICTED: 2-methyl-6-phytyl-1,4-hydroquinone methyltransferase 1, chloroplastic-like [Musa acuminata subsp. malaccensis]
c76339.graph_c0	6.00439	3.53855	4.60593	19.2804	14.0026	16.9752	0.000664826	2.22473	up	--	--	--	--	--	--	--	--	PREDICTED: uncharacterized protein LOC103703932 isoform X3 [Phoenix dactylifera]
c70748.graph_c0	0.783281	1.02721	1.27884	9.88095	35.5807	34.3924	2.91143e-05	5.06585	up	--	--	--	--	--	--	Plant protein of unknown function (DUF863)	--	PREDICTED: uncharacterized protein LOC105046623 [Elaeis guineensis]
c75620.graph_c0	1.39639	0.505396	0.756443	2.91184	2.39507	4.94457	0.000228214	2.35351	up	[RTKL]	--	Molecular Function: nucleotide binding (GO:0000166);; Molecular Function: protein serine/threonine kinase activity (GO:0004674);; Biological Process: protein phosphorylation (GO:0006468);;	--	--	--	Carbohydrate-binding protein of the ER;; Protein tyrosine kinase;; Protein kinase domain;; Di-glucose binding within endoplasmic reticulum;; Phosphotransferase enzyme family	Nodulation receptor kinase (Precursor) GN=NORK OS=Pisum sativum (Garden pea) PE=1 SV=1	putative symbiosis receptor-like kinase [Papaver rhoeas]
c82079.graph_c0	13.6531	26.3946	30.363	0.134151	0.666414	0.714944	2.07495e-08	-5.17618	down	--	--	Cellular Component: mitochondrion (GO:0005739);; Biological Process: drug transmembrane transport (GO:0006855);; Molecular Function: drug transmembrane transporter activity (GO:0015238);; Molecular Function: antiporter activity (GO:0015297);; Cellular Component: membrane (GO:0016020);; Cellular Component: cytoplasmic membrane-bounded vesicle (GO:0016023);;	--	[R]	General function prediction only	--	Protein TRANSPARENT TESTA 12 GN=F17J16_80 OS=Arabidopsis thaliana (Mouse-ear cress) PE=2 SV=1	hypothetical protein OsI_37323 [Oryza sativa Indica Group]
c75282.graph_c0	69.779	73.3153	83.6193	7.74146	6.94357	8.59526	1.13026e-10	-2.90771	down	[C]	Energy production and conversion	Biological Process: metabolic process (GO:0008152);; Molecular Function: hydrolase activity, acting on carbon-nitrogen (but not peptide) bonds, in linear amides (GO:0016811);;	K01455|0.0|osa:4326894|Os01g0764900	--	--	Acetamidase/Formamidase family	--	PREDICTED: putative formamidase C869.04 [Musa acuminata subsp. malaccensis]
c74517.graph_c0	65.7031	71.5496	72.5828	21.4104	19.746	17.487	0.00121046	-1.45976	down	--	--	--	--	[K]	Transcription	Myb/SANT-like DNA-binding domain;; Alcohol dehydrogenase transcription factor Myb/SANT-like	Trihelix transcription factor ASIL2 {ECO:0000305} OS=Arabidopsis thaliana (Mouse-ear cress) PE=2 SV=1	PREDICTED: trihelix transcription factor ASIL2-like [Elaeis guineensis]
c76903.graph_c0	0.5324	0.181014	0.165568	2.12945	1.44024	1.35864	0.000151608	2.91182	up	--	--	--	--	--	--	--	--	PREDICTED: uncharacterized protein LOC105060541 isoform X1 [Elaeis guineensis]
c80172.graph_c0	20.7722	20.8828	21.1131	2.94415	4.92158	6.68714	0.000246296	-1.73183	down	[L]	Replication, recombination and repair	Biological Process: double-strand break repair via homologous recombination (GO:0000724);; Cellular Component: nuclear chromatin (GO:0000790);; Molecular Function: DNA binding (GO:0003677);; Biological Process: DNA replication (GO:0006260);; Biological Process: mitotic recombination (GO:0006312);; Biological Process: sister chromatid cohesion (GO:0007062);; Biological Process: reciprocal meiotic …	K07466|0.0|vvi:100268119|hypothetical protein LOC100268119	[L]	Replication, recombination and repair	Replication factor-A C terminal domain;; Replication factor-A protein 1, N-terminal domain;; OB-fold nucleic acid binding domain	Replication protein A 70 kDa DNA-binding subunit A GN=T12H3.6 OS=Arabidopsis thaliana (Mouse-ear cress) PE=1 SV=1	PREDICTED: uncharacterized protein LOC105041866 [Elaeis guineensis]
c77941.graph_c0	76.5566	42.7214	52.2091	16.4658	19.8911	7.41681	0.000720469	-1.55702	down	--	--	--	--	--	--	Protein of unknown function (DUF581)	--	PREDICTED: uncharacterized protein LOC105042310 [Elaeis guineensis]
c65196.graph_c0	3.81691	0.778641	3.02685	7.257	8.81225	9.45398	0.00711214	2.16316	up	--	--	--	--	[R]	General function prediction only	--	--	Integrase, catalytic region; Zinc finger, CCHC-type; Retrotransposon gag protein, putative [Medicago truncatula]
c51384.graph_c0	4.86946	1.89211	4.97564	38.7962	37.3121	40.4644	2.24522e-08	3.71593	up	--	--	Molecular Function: structural molecule activity (GO:0005198);; Molecular Function: voltage-gated chloride channel activity (GO:0005247);; Cellular Component: plasma membrane (GO:0005886);; Biological Process: chloride transport (GO:0006821);; Biological Process: retrograde vesicle-mediated transport, Golgi to ER (GO:0006890);; Biological Process: protein transport (GO:0015031);; Cellular Compone…	--	[P]	Inorganic ion transport and metabolism	--	Putative chloride channel-like protein CLC-g OS=Arabidopsis thaliana (Mouse-ear cress) PE=3 SV=2	PREDICTED: putative chloride channel-like protein CLC-g isoform X1 [Musa acuminata subsp. malaccensis]
c65624.graph_c0	172.431	199.268	187.291	67.876	32.4383	34.8476	0.000468784	-1.6738	down	--	--	Cellular Component: mitochondrion (GO:0005739);;	--	--	--	--	Extensin (Precursor) GN=HRGP OS=Zea mays (Maize) PE=2 SV=1	hypothetical protein L484_019074 [Morus notabilis]
c71094.graph_c0	2.83188	2.08613	2.39738	0.3102	0	0	6.1351e-06	-4.1731	down	[G]	Carbohydrate transport and metabolism	Molecular Function: magnesium ion binding (GO:0000287);; Molecular Function: pyruvate kinase activity (GO:0004743);; Biological Process: glycolysis (GO:0006096);; Biological Process: phosphorylation (GO:0016310);; Molecular Function: potassium ion binding (GO:0030955);;	K00873|0.0|vvi:100255318|hypothetical protein LOC100255318	[G]	Carbohydrate transport and metabolism	Pyruvate kinase, barrel domain;; Pyruvate kinase, alpha/beta domain	Pyruvate kinase, cytosolic isozyme OS=Nicotiana tabacum (Common tobacco) PE=2 SV=1	PREDICTED: pyruvate kinase, cytosolic isozyme [Phoenix dactylifera]
c68399.graph_c0	15.1514	28.1297	20.9943	1.98668	3.13305	2.81501	2.22346e-05	-2.65455	down	[RTKL]	--	Molecular Function: protein kinase activity (GO:0004672);; Biological Process: phosphorylation (GO:0016310);;	--	[T]	Signal transduction mechanisms	Protein tyrosine kinase;; Protein kinase domain;; Protein tyrosine kinase;; Protein kinase domain	Nodulation receptor kinase (Precursor) GN=NORK OS=Pisum sativum (Garden pea) PE=1 SV=1	PREDICTED: protein kinase 2A, chloroplastic-like isoform X1 [Phoenix dactylifera]
c62272.graph_c0	0.102473	0	0.0956027	2.59773	1.72061	1.73054	3.41789e-10	5.36263	up	[C]	Energy production and conversion	Cellular Component: plant-type vacuole (GO:0000325);; Molecular Function: ATP binding (GO:0005524);; Cellular Component: cell wall (GO:0005618);; Cellular Component: vacuolar membrane (GO:0005774);; Cellular Component: plasma membrane (GO:0005886);; Biological Process: Golgi organization (GO:0007030);; Biological Process: pollen development (GO:0009555);; Biological Process: response to salt stre…	K02145|8e-75|sbi:SORBI_04g005040|hypothetical protein	[C]	Energy production and conversion	ATP synthase alpha/beta chain, C terminal domain	V-type proton ATPase catalytic subunit A (Fragment) OS=Zea mays (Maize) PE=1 SV=1	vacuolar H+-ATPase catalytic subunit [Allium cepa]
c68612.graph_c0	8.61799	3.90678	4.64543	23.7888	13.9344	13.0445	0.00069212	1.97387	up	--	--	--	--	--	--	Plant protein 1589 of unknown function (A_thal_3526)	--	plant-specific domain TIGR01589 family protein [Medicago truncatula]
c60206.graph_c0	0.479432	0	0	28.6289	23.703	18.3521	1.09812e-16	7.69846	up	--	--	--	--	--	--	--	Protein SAWADEE HOMEODOMAIN HOMOLOG 1 GN=F9L1.16 OS=Arabidopsis thaliana (Mouse-ear cress) PE=1 SV=1	PREDICTED: protein SAWADEE HOMEODOMAIN HOMOLOG 1-like [Phoenix dactylifera]
c74700.graph_c1	15.5655	14.3426	14.0308	25.9883	28.6188	33.8636	0.00651012	1.39177	up	[RTKL]	--	Biological Process: cytokinesis by cell plate formation (GO:0000911);; Molecular Function: protein serine/threonine kinase activity (GO:0004674);; Molecular Function: ATP binding (GO:0005524);; Cellular Component: nucleus (GO:0005634);; Cellular Component: cytosol (GO:0005829);; Biological Process: protein phosphorylation (GO:0006468);; Biological Process: response to nutrient (GO:0007584);; Cell…	--	[T]	Signal transduction mechanisms	Protein kinase domain;; Protein tyrosine kinase;; Kinase-like;; NAF domain	CBL-interacting serine/threonine-protein kinase 23 GN=At1g30270 OS=Arabidopsis thaliana (Mouse-ear cress) PE=1 SV=1	CBL-interacting serine/threonine-protein kinase 23 isoform 5, partial [Theobroma cacao]
c63881.graph_c0	22.3562	15.6939	16.3791	2.27806	2.30012	0.888343	1.79669e-06	-2.91164	down	[K]	Transcription	--	--	[A]	RNA processing and modification	Ribonuclease III domain;; Ribonuclease-III-like;; Double-stranded RNA binding motif;; double strand RNA binding domain from DEAD END PROTEIN 1	Ribonuclease 3-like protein 2 GN=RTL2 OS=Arabidopsis thaliana (Mouse-ear cress) PE=1 SV=1	PREDICTED: ribonuclease 3-like protein 2 isoform X1 [Elaeis guineensis]
c80846.graph_c0	4.86997	3.16813	3.36287	0	0	0	4.13201e-12	#NAME?	down	--	--	--	--	--	--	--	--	PREDICTED: uncharacterized protein LOC104600358 [Nelumbo nucifera]
c76029.graph_c2	11.38	8.02357	6.21362	0.354514	1.17406	0.236168	5.91916e-07	-3.44084	down	--	--	Molecular Function: monooxygenase activity (GO:0004497);; Molecular Function: oxidoreductase activity, acting on paired donors, with incorporation or reduction of molecular oxygen (GO:0016705);; Molecular Function: metal ion binding (GO:0046872);;	--	[QI]	--	Cytochrome P450	Cytochrome P450 94C1 GN=CYP94C1 OS=Arabidopsis thaliana (Mouse-ear cress) PE=2 SV=1	PREDICTED: cytochrome P450 94C1-like [Elaeis guineensis]
c80521.graph_c0	262.795	335.071	349.064	46.2349	47.7672	83.5152	5.22327e-06	-2.0502	down	[PR]	--	Cellular Component: chloroplast envelope (GO:0009941);; Molecular Function: chlorophyllide a oxygenase [overall] activity (GO:0010277);; Biological Process: protein targeting to chloroplast (GO:0045036);; Molecular Function: metal ion binding (GO:0046872);; Molecular Function: 2 iron, 2 sulfur cluster binding (GO:0051537);; Biological Process: oxidation-reduction process (GO:0055114);;	--	--	--	Pheophorbide a oxygenase;; Rieske [2Fe-2S] domain	Protein TIC 55, chloroplastic (Precursor) GN=TIC55 OS=Pisum sativum (Garden pea) PE=1 SV=1	PREDICTED: protein TIC 55, chloroplastic-like [Musa acuminata subsp. malaccensis]
c74210.graph_c3	9.23825	4.50661	3.18523	0	0	0	9.87205e-06	#NAME?	down	--	--	Biological Process: polyamine biosynthetic process (GO:0006596);; Molecular Function: lyase activity (GO:0016829);;	--	[T]	Signal transduction mechanisms	--	S-adenosylmethionine decarboxylase beta chain (Precursor) GN=SAMDC OS=Zea mays (Maize) PE=2 SV=1	hypothetical protein OsI_16495 [Oryza sativa Indica Group]
c62699.graph_c0	23.1552	13.7058	17.3493	0	0.335747	0	6.40477e-13	-6.89322	down	[L]	Replication, recombination and repair	Biological Process: cellular macromolecule metabolic process (GO:0044260);; Biological Process: nucleic acid metabolic process (GO:0090304);;	--	[R]	General function prediction only	Integrase core domain	--	PREDICTED: uncharacterized protein LOC103416135 [Malus domestica]
c30188.graph_c0	23.3613	39.1464	31.4693	0	0.333551	0.536761	4.90025e-16	-6.39736	down	--	--	--	--	--	--	--	--	PREDICTED: non-specific lipid-transfer protein 8-like [Elaeis guineensis]
c64423.graph_c0	51.5106	71.2187	51.4539	13.3929	7.04271	8.92202	3.21304e-05	-2.20173	down	[J]	Translation, ribosomal structure and biogenesis	Molecular Function: RNA binding (GO:0003723);; Molecular Function: structural constituent of ribosome (GO:0003735);; Cellular Component: mitochondrial small ribosomal subunit (GO:0005763);; Biological Process: DNA-templated transcription, elongation (GO:0006354);; Biological Process: translation (GO:0006412);; Cellular Component: chloroplast envelope (GO:0009941);;	--	[J]	Translation, ribosomal structure and biogenesis	Ribosomal protein S13/S18	30S ribosomal protein S13, chloroplastic (Precursor) GN=RPS13 OS=Arabidopsis thaliana (Mouse-ear cress) PE=2 SV=1	PREDICTED: 30S ribosomal protein S13, chloroplastic [Elaeis guineensis]
c73918.graph_c0	3.13037	1.92516	2.44806	6.53521	7.40758	8.18888	0.00194386	1.95675	up	--	--	--	--	--	--	FBD	F-box/FBD/LRR-repeat protein At1g13570 GN=At1g13570 OS=Arabidopsis thaliana (Mouse-ear cress) PE=2 SV=1	hypothetical protein F775_08844 [Aegilops tauschii]
c31269.graph_c0	0	0	0	25.5013	12.0649	15.2086	2.15573e-12	Inf	up	--	--	Cellular Component: nucleosome (GO:0000786);; Molecular Function: DNA binding (GO:0003677);; Cellular Component: nucleolus (GO:0005730);; Biological Process: nucleosome assembly (GO:0006334);; Cellular Component: chloroplast (GO:0009507);; Molecular Function: protein heterodimerization activity (GO:0046982);;	--	[B]	Chromatin structure and dynamics	--	Histone H2B.4 GN=TH153 OS=Triticum aestivum (Wheat) PE=1 SV=3	hypothetical protein F775_43954 [Aegilops tauschii]
c78776.graph_c0	1.64009	1.79679	1.33178	3.1311	4.80223	5.16334	0.00520648	1.83604	up	[S]	Function unknown	Biological Process: RNA modification (GO:0009451);;	--	[S]	Function unknown	tRNA pseudouridine synthase D (TruD)	--	PREDICTED: pseudouridylate synthase 7 homolog isoform X1 [Elaeis guineensis]
c71711.graph_c0	31.5109	12.418	17.8727	2.87451	1.08558	0.671903	3.70374e-05	-3.3231	down	[E]	Amino acid transport and metabolism	Molecular Function: folic acid binding (GO:0005542);; Biological Process: metabolic process (GO:0008152);; Molecular Function: transferase activity (GO:0016740);;	--	--	--	Formiminotransferase domain, N-terminal subdomain	Proline-rich receptor-like protein kinase PERK9 GN=PERK9 OS=Arabidopsis thaliana (Mouse-ear cress) PE=2 SV=1	PREDICTED: formimidoyltransferase-cyclodeaminase-like [Phoenix dactylifera]
c29300.graph_c0	64.3702	29.27	34.9324	0	0	0	3.48541e-18	#NAME?	down	--	--	Molecular Function: iron ion binding (GO:0005506);; Cellular Component: nucleus (GO:0005634);; Cellular Component: cytoplasm (GO:0005737);; Molecular Function: acireductone dioxygenase [iron(II)-requiring] activity (GO:0010309);; Biological Process: L-methionine salvage from methylthioadenosine (GO:0019509);; Biological Process: oxidation-reduction process (GO:0055114);;	K08967|1e-109|rcu:RCOM_0911100|acireductone dioxygenase, putative	[S]	Function unknown	ARD/ARD' family;; Cupin domain;; AraC-like ligand binding domain	1,2-dihydroxy-3-keto-5-methylthiopentene dioxygenase 1 {ECO:0000255|HAMAP-Rule:MF_03154} GN=VIT_05s0020g04070 OS=Vitis vinifera (Grape) PE=3 SV=1	PREDICTED: 1,2-dihydroxy-3-keto-5-methylthiopentene dioxygenase 1 [Phoenix dactylifera]
c68471.graph_c0	79.2061	106.236	91.8458	11.3808	12.0251	9.81998	3.22328e-09	-2.68689	down	--	--	Biological Process: lipid metabolic process (GO:0006629);; Molecular Function: hydrolase activity, acting on ester bonds (GO:0016788);;	--	--	--	GDSL-like Lipase/Acylhydrolase	GDSL esterase/lipase At5g45950 (Precursor) GN=At5g45950 OS=Arabidopsis thaliana (Mouse-ear cress) PE=2 SV=1	PREDICTED: GDSL esterase/lipase At5g45950-like [Phoenix dactylifera]
c77427.graph_c0	88.3121	88.3522	89.6608	16.0785	10.4806	14.2815	3.78874e-07	-2.32832	down	[G]	Carbohydrate transport and metabolism	Biological Process: defense response to oomycetes (GO:0002229);; Cellular Component: peroxisome (GO:0005777);; Cellular Component: plasma membrane (GO:0005886);; Biological Process: pentose-phosphate shunt (GO:0006098);; Cellular Component: chloroplast stroma (GO:0009570);; Molecular Function: 6-phosphogluconolactonase activity (GO:0017057);; Biological Process: defense response to bacterium (GO:…	K01057|1e-145|osa:4347654|Os09g0529100	[G]	Carbohydrate transport and metabolism	Glucosamine-6-phosphate isomerases/6-phosphogluconolactonase	Probable 6-phosphogluconolactonase 4, chloroplastic (Precursor) OS=Oryza sativa subsp. japonica (Rice) PE=2 SV=2	PREDICTED: probable 6-phosphogluconolactonase 4, chloroplastic [Elaeis guineensis]
c69112.graph_c0	0.593031	0.329937	0.352081	19.9992	6.48745	10.3184	1.43901e-05	5.24854	up	[C]	Energy production and conversion	Molecular Function: hydrolase activity (GO:0016787);;	K01507|1e-53|vvi:100232894|VPP2	--	--	Inorganic H+ pyrophosphatase	Pyrophosphate-energized vacuolar membrane proton pump OS=Vigna radiata var. radiata (Mung bean) PE=1 SV=4	vacuolar pyrophosphatase [Vigna unguiculata]
c78934.graph_c0	2.01529	0.87206	1.32941	5.50446	6.18091	8.59436	8.16425e-07	2.67032	up	--	--	--	--	[O]	Posttranslational modification, protein turnover, chaperones	Ubiquitin-conjugating enzyme	Probable ubiquitin-conjugating enzyme E2 24 GN=T1B8.8 OS=Arabidopsis thaliana (Mouse-ear cress) PE=2 SV=1	PREDICTED: probable ubiquitin-conjugating enzyme E2 24 isoform X2 [Phoenix dactylifera]
c56206.graph_c0	4.31731	4.17779	3.99342	0.155905	0.103264	0.166176	8.29911e-08	-4.49962	down	--	--	Cellular Component: plastid (GO:0009536);; Molecular Function: transferase activity (GO:0016740);;	--	--	--	Probable lipid transfer;; Protease inhibitor/seed storage/LTP family	Lipid transfer-like protein VAS (Precursor) GN=VAS OS=Arabidopsis thaliana (Mouse-ear cress) PE=2 SV=1	PREDICTED: uncharacterized protein LOC105043329 [Elaeis guineensis]
c65602.graph_c0	2.13565	1.91902	1.85014	0.128904	0.213449	0.0572482	1.40764e-05	-3.48401	down	--	--	--	K11271|1e-156|vvi:100243575|hypothetical protein LOC100243575	[D]	Cell cycle control, cell division, chromosome partitioning	Uncharacterized conserved protein (DUF2036)	--	PREDICTED: sister chromatid cohesion protein DCC1 [Phoenix dactylifera]
c70314.graph_c0	20.3645	12.6835	19.3354	1.066	1.26083	0	7.66158e-07	-4.07632	down	--	--	Molecular Function: DNA binding (GO:0003677);; Biological Process: regulation of transcription, DNA-templated (GO:0006355);;	--	--	--	No apical meristem (NAM) protein;; No apical meristem (NAM) protein	NAC domain-containing protein 21/22 OS=Arabidopsis thaliana (Mouse-ear cress) PE=1 SV=2	PREDICTED: NAC domain-containing protein 21/22-like [Phoenix dactylifera]
c79388.graph_c0	2.10268	2.14471	1.6599	0.410029	0.226319	0.27315	0.00149041	-2.32088	down	--	--	--	--	--	--	--	--	PREDICTED: uncharacterized protein LOC105050227 [Elaeis guineensis]
c62556.graph_c0	6.94393	11.1435	11.5747	0.234708	1.03639	0.312713	6.36727e-07	-3.84123	down	--	--	--	--	[AR]	--	--	--	PREDICTED: scarecrow-like protein 27 [Elaeis guineensis]
c61845.graph_c0	5.61872	1.59195	1.55319	13.6721	17.1797	16.576	3.19266e-07	2.86803	up	--	--	--	--	--	--	Transferase family	3&apos;-N-debenzoyl-2&apos;-deoxytaxol N-benzoyltransferase GN=TAX10 OS=Taxus canadensis (Canadian yew) PE=1 SV=1	PREDICTED: 3&apos;-N-debenzoyl-2&apos;-deoxytaxol N-benzoyltransferase-like [Elaeis guineensis]
c44063.graph_c0	0.379369	0.128984	0.19663	1.13981	1.88739	1.66099	9.49446e-05	3.15427	up	[I]	Lipid transport and metabolism	--	--	[I]	Lipid transport and metabolism	Lipase (class 3)	Phospholipase A1-Igamma2, chloroplastic (Precursor) GN=At2g30550 OS=Arabidopsis thaliana (Mouse-ear cress) PE=1 SV=2	PREDICTED: phospholipase A1-Igamma1, chloroplastic-like [Elaeis guineensis]
c64832.graph_c0	44.9709	40.2531	45.1471	0	0	0	2.87157e-30	#NAME?	down	--	--	--	--	--	--	--	Sulfated surface glycoprotein 185 (Precursor) OS=Volvox carteri (Green alga) PE=1 SV=1	unnamed protein product [Bathycoccus prasinos]
c73907.graph_c0	11.9102	14.2394	14.3905	1.56738	2.8686	2.03335	7.33791e-05	-2.26672	down	--	--	Biological Process: fatty acid biosynthetic process (GO:0006633);; Biological Process: plant-type cell wall modification (GO:0009827);; Biological Process: pollen tube growth (GO:0009860);; Cellular Component: integral component of membrane (GO:0016021);; Biological Process: sphingolipid biosynthetic process (GO:0030148);; Molecular Function: sphingolipid delta-4 desaturase activity (GO:0042284);…	K04712|0.0|osa:4330104|Os02g0639600	[I]	Lipid transport and metabolism	Fatty acid desaturase;; Sphingolipid Delta4-desaturase (DES)	Sphingolipid delta(4)-desaturase DES1-like OS=Oryza sativa subsp. japonica (Rice) PE=2 SV=1	PREDICTED: sphingolipid delta(4)-desaturase DES1-like [Elaeis guineensis]
c76320.graph_c0	713.307	559.061	769.628	133.496	91.6162	97.226	6.1689e-07	-2.27677	down	[M]	Cell wall/membrane/envelope biogenesis	Molecular Function: transporter activity (GO:0005215);; Cellular Component: mitochondrion (GO:0005739);; Cellular Component: vacuolar membrane (GO:0005774);; Cellular Component: endoplasmic reticulum (GO:0005783);; Cellular Component: Golgi apparatus (GO:0005794);; Cellular Component: plasma membrane (GO:0005886);; Biological Process: transport (GO:0006810);; Biological Process: response to heat …	K03098|1e-107|zma:100272963|pco144549(705)	[M]	Cell wall/membrane/envelope biogenesis	Lipocalin-like domain;; Lipocalin / cytosolic fatty-acid binding protein family	--	temperature-induced lipocalin-1 [Hordeum vulgare]
c64691.graph_c0	17.0892	37.1351	28.4786	50.6466	74.2479	76.4714	0.000292737	1.64083	up	--	--	--	--	--	--	Putative S-adenosyl-L-methionine-dependent methyltransferase	Probable methyltransferase PMT20 GN=At1g31850 OS=Arabidopsis thaliana (Mouse-ear cress) PE=2 SV=1	PREDICTED: probable methyltransferase PMT21 [Musa acuminata subsp. malaccensis]
c51483.graph_c0	3.65124	11.6382	11.0709	0	1.91585	0	0.0018593	-3.38999	down	--	--	--	--	--	--	Phosphate-induced protein 1 conserved region	Protein EXORDIUM-like 2 (Precursor) GN=EXL2 OS=Arabidopsis thaliana (Mouse-ear cress) PE=2 SV=1	PREDICTED: uncharacterized protein LOC103986711 [Musa acuminata subsp. malaccensis]
c67681.graph_c0	44.4766	32.9381	33.1772	12.8905	5.40556	8.36425	0.00424191	-1.66586	down	[J]	Translation, ribosomal structure and biogenesis	Cellular Component: ribonucleoprotein complex (GO:0030529);;	--	--	--	Ribosomal protein L34	50S ribosomal protein L34, chloroplastic (Precursor) GN=RPL34 OS=Spinacia oleracea (Spinach) PE=1 SV=1	PREDICTED: 50S ribosomal protein L34, chloroplastic [Phoenix dactylifera]
c57628.graph_c0	9.87821	3.96595	8.52961	0.7992	0.294084	0	7.28509e-06	-3.9401	down	[M]	Cell wall/membrane/envelope biogenesis	Biological Process: polysaccharide catabolic process (GO:0000272);; Molecular Function: chitinase activity (GO:0004568);; Biological Process: chitin catabolic process (GO:0006032);; Molecular Function: chitin binding (GO:0008061);;	--	--	--	--	Chitinase 2 OS=Tulipa bakeri (Tulip) PE=1 SV=1	PREDICTED: chitinase 2-like [Phoenix dactylifera]
c74754.graph_c0	14.466	7.13512	7.41334	2.63991	0.855268	1.29986	0.00328496	-2.19435	down	--	--	Molecular Function: binding (GO:0005488);; Cellular Component: intracellular part (GO:0044424);;	--	[K]	Transcription	Histone-like transcription factor (CBF/NF-Y) and archaeal histone;; Core histone H2A/H2B/H3/H4	Nuclear transcription factor Y subunit C-2 OS=Arabidopsis thaliana (Mouse-ear cress) PE=2 SV=2	PREDICTED: nuclear transcription factor Y subunit C-2-like [Phoenix dactylifera]
c64018.graph_c0	1.29383	1.27712	1.3239	0.141072	0.175198	0.0939781	0.000150893	-2.85753	down	[Z]	Cytoskeleton	--	--	[Z]	Cytoskeleton	Kinesin motor domain	Kinesin KP1 GN=KP1 OS=Arabidopsis thaliana (Mouse-ear cress) PE=1 SV=2	PREDICTED: kinesin-4-like [Phoenix dactylifera]
c58346.graph_c0	16.6941	36.2229	36.9077	1.02595	0.14157	0.11391	1.59814e-08	-5.77582	down	[K]	Transcription	--	--	[K]	Transcription	HSF-type DNA-binding	Heat stress transcription factor B-2a GN=OSJNBb0032E06.3 OS=Oryza sativa subsp. japonica (Rice) PE=2 SV=2	HSF20 [Gossypium hirsutum]
c65459.graph_c0	2.36039	1.20378	1.2387	0	0	0	9.88069e-09	#NAME?	down	--	--	--	--	[O]	Posttranslational modification, protein turnover, chaperones	ATPase family associated with various cellular activities (AAA)	--	Mitochondrial chaperone BCS1 [Medicago truncatula]
c27599.graph_c0	0.297835	0	0	2.39091	3.12556	3.52083	1.04425e-09	5.41399	up	--	--	Cellular Component: cytoplasmic membrane-bounded vesicle (GO:0016023);;	--	[OE]	--	Serine carboxypeptidase	Serine carboxypeptidase-like 6 (Precursor) GN=SCPL6 OS=Arabidopsis thaliana (Mouse-ear cress) PE=2 SV=2	PREDICTED: serine carboxypeptidase-like 18, partial [Phoenix dactylifera]
c81414.graph_c0	39.4498	27.5064	31.4906	7.16347	4.60775	4.65939	1.74289e-06	-2.19023	down	[R]	General function prediction only	Cellular Component: plastid (GO:0009536);;	--	[R]	General function prediction only	Cell differentiation family, Rcd1-like	Histone-lysine N-methyltransferase ATX1 GN=T9H9.17 OS=Arabidopsis thaliana (Mouse-ear cress) PE=1 SV=2	PREDICTED: cell differentiation protein RCD1 homolog [Musa acuminata subsp. malaccensis]
c60674.graph_c0	3.63318	1.38967	1.69479	0	0	0	6.48627e-06	#NAME?	down	--	--	--	--	--	--	--	--	BnaC06g15300D [Brassica napus]
c80014.graph_c0	146.83	185.776	264.164	41.9816	12.0038	55.032	0.000398484	-2.0968	down	[P]	Inorganic ion transport and metabolism	Biological Process: calcium ion transport (GO:0006816);; Molecular Function: calcium:hydrogen antiporter activity (GO:0015369);; Cellular Component: integral component of membrane (GO:0016021);; Biological Process: transmembrane transport (GO:0055085);;	K07300|1e-159|rcu:RCOM_0643910|Vacuolar cation/proton exchanger 1a, putative	[P]	Inorganic ion transport and metabolism	Sodium/calcium exchanger protein;; Sodium/calcium exchanger protein	Vacuolar cation/proton exchanger 1a OS=Oryza sativa subsp. japonica (Rice) PE=1 SV=1	PREDICTED: vacuolar cation/proton exchanger 1a-like isoform X2 [Elaeis guineensis]
c55360.graph_c0	44.5262	20.0942	23.759	0	0	0	2.83968e-14	#NAME?	down	--	--	--	K12811|2e-06|vvi:100262258|hypothetical protein LOC100262258	--	--	--	DEAD-box ATP-dependent RNA helicase 42 GN=F9H16.10 OS=Arabidopsis thaliana (Mouse-ear cress) PE=1 SV=2	hypothetical protein FOMMEDRAFT_155759 [Fomitiporia mediterranea MF3/22]
c64798.graph_c0	14.9312	12.1145	9.49781	5.08983	1.18706	0.573078	0.00989618	-2.02446	down	--	--	--	--	--	--	Cotton fibre expressed protein	--	PREDICTED: uncharacterized protein LOC103723102 [Phoenix dactylifera]
c64581.graph_c0	0	0	0	0.926098	1.13346	1.77036	1.65046e-11	Inf	up	[V]	Defense mechanisms	Molecular Function: nucleotide binding (GO:0000166);; Molecular Function: nucleoside-triphosphatase activity (GO:0017111);;	--	[Q]	Secondary metabolites biosynthesis, transport and catabolism	ABC-2 type transporter;; ABC transporter;; AAA domain	ABC transporter G family member 8 GN=MXC20.8 OS=Arabidopsis thaliana (Mouse-ear cress) PE=2 SV=1	PREDICTED: LOW QUALITY PROTEIN: ABC transporter G family member 8-like [Elaeis guineensis]
c62220.graph_c0	2.7067	1.91132	3.01084	0.263907	0.291332	0.23441	5.728e-05	-2.87882	down	[O]	Posttranslational modification, protein turnover, chaperones	Molecular Function: ATP binding (GO:0005524);; Cellular Component: nucleus (GO:0005634);; Cellular Component: cytosol (GO:0005829);; Cellular Component: plasma membrane (GO:0005886);; Biological Process: protein folding (GO:0006457);; Biological Process: response to heat (GO:0009408);; Biological Process: response to cadmium ion (GO:0046686);;	K09489|2e-78|pop:POPTR_830684|hypothetical protein	[O]	Posttranslational modification, protein turnover, chaperones	Hsp70 protein	Heat shock 70 kDa protein 14 OS=Arabidopsis thaliana (Mouse-ear cress) PE=2 SV=1	PREDICTED: heat shock 70 kDa protein 14-like [Phoenix dactylifera]
c67253.graph_c0	4.38106	1.76228	2.53299	8.5512	6.82085	6.39129	0.00880611	1.73964	up	[S]	Function unknown	Biological Process: karyogamy (GO:0000741);; Cellular Component: nucleolus (GO:0005730);; Biological Process: rRNA processing (GO:0006364);; Biological Process: embryo sac egg cell differentiation (GO:0009560);; Cellular Component: small-subunit processome (GO:0032040);;	--	[S]	Function unknown	Utp11 protein	Probable U3 small nucleolar RNA-associated protein 11 OS=Oryza sativa subsp. japonica (Rice) PE=2 SV=2	PREDICTED: probable U3 small nucleolar RNA-associated protein 11 [Elaeis guineensis]
c74788.graph_c0	24.5953	31.3179	36.5054	273.624	263.808	259.689	6.99548e-14	3.48136	up	--	--	--	--	--	--	Helix-loop-helix DNA-binding domain	Transcription factor UNE10 GN=F6N15.11 OS=Arabidopsis thaliana (Mouse-ear cress) PE=2 SV=1	PREDICTED: transcription factor UNE10-like [Elaeis guineensis]
c36423.graph_c0	8.60639	9.79131	7.41171	0	0	0	4.08524e-10	#NAME?	down	--	--	--	--	--	--	--	--	PREDICTED: transmembrane protein 184A-like isoform X2 [Elaeis guineensis]
c80993.graph_c0	3.01234	2.29889	2.34535	4.54155	12.3114	13.0778	0.00567958	2.35819	up	--	--	--	--	--	--	--	--	PREDICTED: uncharacterized protein LOC103714039 isoform X3 [Phoenix dactylifera]
c78184.graph_c0	2.07645	1.25287	1.58253	5.43686	10.6806	10.1084	3.32233e-06	2.81673	up	--	--	--	--	--	--	Myb-like DNA-binding domain	Formin-like protein 3 OS=Oryza sativa subsp. japonica (Rice) PE=2 SV=2	PREDICTED: uncharacterized protein LOC103701275 [Phoenix dactylifera]
c78856.graph_c0	2.67699	2.48227	2.76239	0.411288	0.113507	0.273989	0.0004942	-2.93623	down	--	--	--	--	--	--	GDP-fucose protein O-fucosyltransferase	Uncharacterized protein At1g04910 GN=At1g04910 OS=Arabidopsis thaliana (Mouse-ear cress) PE=2 SV=1	PREDICTED: uncharacterized protein At1g04910-like isoform X2 [Phoenix dactylifera]
c67441.graph_c0	0	0	0	0.373062	3.13881	2.56584	6.8756e-06	Inf	up	--	--	--	--	[R]	General function prediction only	--	--	PREDICTED: serine/threonine-protein kinase TIO-like, partial [Brassica rapa]
c55799.graph_c0	26.2272	25.9798	21.6454	0.426198	0.352866	0.283922	2.02722e-09	-5.73401	down	[B]	Chromatin structure and dynamics	--	K11254|5e-09|ath:AT1G07660|histone H4	[B]	Chromatin structure and dynamics	--	Histone H4 GN=H4-II OS=Volvox carteri (Green alga) PE=3 SV=2	hypothetical protein 0_18315_02, partial [Pinus taeda]
c61631.graph_c0	3.98871	3.0864	4.74784	22.4313	10.2	10.2202	0.0042143	2.24379	up	--	--	Cellular Component: mitochondrion (GO:0005739);;	--	--	--	--	--	PREDICTED: uncharacterized protein LOC105034294 [Elaeis guineensis]
c65980.graph_c0	33.3811	22.0385	26.9528	9.74437	3.2271	5.32982	0.00752205	-1.78129	down	--	--	--	--	--	--	Eukaryotic protein of unknown function (DUF1764)	Vegetative cell wall protein gp1 (Precursor) GN=GP1 OS=Chlamydomonas reinhardtii (Chlamydomonas smithii) PE=1 SV=1	PREDICTED: uncharacterized protein C6G9.01c [Phoenix dactylifera]
c71928.graph_c0	8.08315	15.2665	15.1906	73.1077	99.7357	93.8779	1.82748e-12	3.15366	up	[RTKL]	--	Molecular Function: nucleotide binding (GO:0000166);; Molecular Function: protein serine/threonine kinase activity (GO:0004674);; Biological Process: phosphorylation (GO:0016310);;	--	--	--	Protein kinase domain;; Protein tyrosine kinase;; Universal stress protein family	Proline-rich receptor-like protein kinase PERK9 GN=PERK9 OS=Arabidopsis thaliana (Mouse-ear cress) PE=2 SV=1	PREDICTED: serine/threonine-protein kinase PAK 6 [Musa acuminata subsp. malaccensis]
c67418.graph_c0	84.6355	39.4103	52.8695	20.3671	10.8127	8.49295	0.00326927	-1.74811	down	--	--	--	--	[T]	Signal transduction mechanisms	EF hand;; EF hand;; EF-hand domain	Probable calcium-binding protein CML18 GN=OJ1532_D06.3 OS=Oryza sativa subsp. japonica (Rice) PE=2 SV=1	PREDICTED: calcium-binding protein CML24-like [Musa acuminata subsp. malaccensis]
c73806.graph_c0	112.048	51.9343	59.65	556.195	345.483	404.607	1.41918e-10	2.95338	up	--	--	--	--	--	--	--	--	PREDICTED: uncharacterized protein LOC105041362 isoform X2 [Elaeis guineensis]
c45434.graph_c0	0	0	0	4.44839	9.53245	10.1104	1.63435e-09	Inf	up	--	--	--	--	--	--	Glycosyl hydrolase family 1	Beta-glucosidase 16 (Precursor) OS=Oryza sativa subsp. japonica (Rice) PE=3 SV=2	PREDICTED: beta-glucosidase 18-like, partial [Phoenix dactylifera]
c80110.graph_c0	0.779454	0.433655	0.628031	2.4849	3.81724	3.4703	0.00016435	2.81008	up	--	--	--	--	--	--	Homeobox domain;; DDT domain	--	PREDICTED: uncharacterized protein LOC103724112 [Phoenix dactylifera]
c74586.graph_c0	0.435702	0.166654	0.101622	4.0499	3.35307	4.10823	6.47997e-08	4.45228	up	--	--	--	--	[O]	Posttranslational modification, protein turnover, chaperones	--	Calreticulin-3 (Precursor) GN=CRT3 OS=Arabidopsis thaliana (Mouse-ear cress) PE=1 SV=2	PREDICTED: calreticulin-3 isoform X2 [Elaeis guineensis]
c80886.graph_c0	0	0	0.0403631	1.02364	10.6544	6.62436	0.000229455	9.20394	up	--	--	Molecular Function: nucleic acid binding (GO:0003676);; Biological Process: DNA metabolic process (GO:0006259);; Molecular Function: transferase activity, transferring phosphorus-containing groups (GO:0016772);; Biological Process: cellular biosynthetic process (GO:0044249);; Biological Process: organic substance biosynthetic process (GO:1901576);;	--	[R]	General function prediction only	--	--	PREDICTED: uncharacterized protein LOC104877807 [Vitis vinifera]
c64208.graph_c0	66.6065	26.6316	29.3304	0	0.298234	0.119982	3.66265e-10	-7.75923	down	--	--	--	--	--	--	--	--	PREDICTED: uncharacterized protein LOC103723744 [Phoenix dactylifera]
c72187.graph_c0	39.5346	37.0552	36.9272	7.45871	5.85034	6.6948	1.05831e-05	-2.12309	down	--	--	Molecular Function: magnesium ion transmembrane transporter activity (GO:0015095);; Biological Process: magnesium ion transport (GO:0015693);; Cellular Component: membrane (GO:0016020);;	--	[S]	Function unknown	Magnesium transporter NIPA;; Multidrug resistance efflux transporter;; EamA-like transporter family	Probable magnesium transporter NIPA3 GN=At1g34470 OS=Arabidopsis thaliana (Mouse-ear cress) PE=2 SV=1	PREDICTED: probable magnesium transporter NIPA4 isoform X1 [Elaeis guineensis]
c80998.graph_c0	29.1855	19.2874	18.6039	44.8372	50.0846	63.8246	0.000233729	1.63677	up	[A]	RNA processing and modification	Cellular Component: nucleus (GO:0005634);;	K12829|0.0|vvi:100241488|hypothetical protein LOC100241488	[A]	RNA processing and modification	PSP;; Domain of unknown function (DUF382);; Domain of unknown function (DUF382)	Vegetative cell wall protein gp1 (Precursor) GN=GP1 OS=Chlamydomonas reinhardtii (Chlamydomonas smithii) PE=1 SV=1	PREDICTED: splicing factor 3B subunit 2-like [Phoenix dactylifera]
c65979.graph_c0	96.1526	68.0337	67.0773	11.2934	2.94361	5.0156	3.25638e-09	-3.19848	down	--	--	--	--	--	--	--	Formin-like protein 16 (Precursor) GN=OsJ_008039 OS=Oryza sativa subsp. japonica (Rice) PE=2 SV=1	PREDICTED: uncharacterized protein LOC105055770 [Elaeis guineensis]
c77971.graph_c0	18.6237	23.9299	29.7857	0.613138	1.46652	1.67921	2.85575e-13	-3.89518	down	--	--	--	--	[Z]	Cytoskeleton	Regulator of Vps4 activity in the MVB pathway	--	PREDICTED: uncharacterized protein LOC105052821 [Elaeis guineensis]
c77509.graph_c0	4.27552	5.34277	5.22102	10.6305	21.8626	22.077	0.000255237	2.25316	up	--	--	Cellular Component: 1,3-beta-D-glucan synthase complex (GO:0000148);; Molecular Function: 1,3-beta-D-glucan synthase activity (GO:0003843);; Biological Process: (1->3)-beta-D-glucan biosynthetic process (GO:0006075);;	K11000|0.0|rcu:RCOM_1507480|transferase, transferring glycosyl groups, putative (EC:2.4.1.34)	[M]	Cell wall/membrane/envelope biogenesis	1,3-beta-glucan synthase component	Callose synthase 10 GN=T1J8.3 OS=Arabidopsis thaliana (Mouse-ear cress) PE=2 SV=5	PREDICTED: callose synthase 10 [Phoenix dactylifera]
c62693.graph_c0	91.323	76.2598	66.7267	3.02906	1.19423	0.384359	2.61893e-16	-5.27488	down	[Z]	Cytoskeleton	Molecular Function: GTPase activity (GO:0003924);; Molecular Function: structural constituent of cytoskeleton (GO:0005200);; Molecular Function: GTP binding (GO:0005525);; Cellular Component: cytoplasm (GO:0005737);; Cellular Component: microtubule (GO:0005874);; Biological Process: GTP catabolic process (GO:0006184);; Biological Process: microtubule-based process (GO:0007017);; Biological Proces…	K07374|3e-36|vvi:100255913|hypothetical protein LOC100255913	[Z]	Cytoskeleton	--	Tubulin alpha-1 chain GN=TUBA1 OS=Anemia phyllitidis (Fern) PE=2 SV=1	alpha-tubulin [Crocus sativus]
c72619.graph_c0	1.16882	1.45711	1.69626	3.07273	5.17892	5.33675	0.00884558	2.02619	up	--	--	--	--	--	--	Domain of unknown function (DUF3527);; Domain of unknown function (DUF3527)	--	PREDICTED: uncharacterized protein LOC105044185 [Elaeis guineensis]
c76232.graph_c0	309.013	223.732	278.529	21.2903	2.98105	28.7833	2.95046e-14	-3.56373	down	[Q]	Secondary metabolites biosynthesis, transport and catabolism	Molecular Function: monooxygenase activity (GO:0004497);; Molecular Function: iron ion binding (GO:0005506);; Molecular Function: electron carrier activity (GO:0009055);; Molecular Function: oxidoreductase activity, acting on paired donors, with incorporation or reduction of molecular oxygen (GO:0016705);; Molecular Function: heme binding (GO:0020037);; Biological Process: oxidation-reduction pro…	--	[Q]	Secondary metabolites biosynthesis, transport and catabolism	Cytochrome P450	Cytochrome P450 71A1 GN=CYP71A1 OS=Persea americana (Avocado) PE=1 SV=2	PREDICTED: cytochrome P450 71A1-like [Elaeis guineensis]
c66796.graph_c0	0.546601	0.25732	0.27459	4.90308	6.70692	2.31955	6.86345e-05	4.1136	up	--	--	Cellular Component: chloroplast stroma (GO:0009570);; Molecular Function: terpene synthase activity (GO:0010333);; Biological Process: geranyl diphosphate metabolic process (GO:0033383);; Biological Process: monoterpene biosynthetic process (GO:0043693);; Molecular Function: metal ion binding (GO:0046872);;	--	--	--	Terpene synthase family, metal binding domain;; Terpene synthase, N-terminal domain	Alpha-terpineol synthase, chloroplastic (Precursor) OS=Magnolia grandiflora (Southern magnolia) PE=1 SV=1	myrcene synthase, partial [Alstroemeria peruviana]
c67014.graph_c0	0.0108642	0	0	6.86693	26.9676	27.6309	5.78187e-12	12.9591	up	--	--	--	--	--	--	--	--	PREDICTED: uncharacterized protein LOC103848797 [Brassica rapa]
c62723.graph_c0	12.2476	9.28004	10.904	0.059139	0	0	6.87308e-14	-8.71374	down	--	--	--	--	--	--	Protein of unknown function (DUF506)	--	PREDICTED: uncharacterized protein LOC103721275 [Phoenix dactylifera]
c70499.graph_c0	1.7308	1.40014	1.36419	47.3309	51.7345	49.5553	3.81694e-28	5.43697	up	--	--	Cellular Component: mitochondrion (GO:0005739);;	--	[S]	Function unknown	U-box domain	U-box domain-containing protein 7 GN=PUB7 OS=Arabidopsis thaliana (Mouse-ear cress) PE=2 SV=1	PREDICTED: U-box domain-containing protein 7-like [Phoenix dactylifera]
c72418.graph_c0	30.4432	22.622	26.0497	6.31285	7.05598	7.0967	0.00151136	-1.55949	down	[R]	General function prediction only	--	--	[R]	General function prediction only	Alpha/beta hydrolase family;; Alpha/beta hydrolase family;; Prolyl oligopeptidase family;; alpha/beta hydrolase fold;; Serine hydrolase (FSH1)	--	PREDICTED: alpha/beta hydrolase domain-containing protein 17B-like [Elaeis guineensis]
c74915.graph_c1	15.0702	15.5403	9.73369	1.39939	2.54895	1.11869	0.000625962	-2.5994	down	--	--	Molecular Function: transition metal ion binding (GO:0046914);;	--	[Q]	Secondary metabolites biosynthesis, transport and catabolism	Cytochrome P450	Cytochrome P450 81F1 GN=F6G17.80 OS=Arabidopsis thaliana (Mouse-ear cress) PE=2 SV=2	PREDICTED: cytochrome P450 81D11-like [Phoenix dactylifera]
c67683.graph_c0	5.39939	3.31691	4.86565	12.9618	9.18622	8.49665	0.00816303	1.57029	up	--	--	--	--	--	--	Protein of unknown function (DUF295);; F-box domain	Putative F-box protein At5g14160 GN=At5g14160 OS=Arabidopsis thaliana (Mouse-ear cress) PE=4 SV=1	PREDICTED: putative F-box protein At2g33200, partial [Phoenix dactylifera]
c77838.graph_c0	9.8578	8.8422	9.65902	2.0511	0.415881	0.948105	0.000150398	-2.67762	down	[L]	Replication, recombination and repair	Molecular Function: DNA binding (GO:0003677);; Molecular Function: DNA topoisomerase type II (ATP-hydrolyzing) activity (GO:0003918);; Molecular Function: ATP binding (GO:0005524);; Cellular Component: chromosome (GO:0005694);; Biological Process: DNA topological change (GO:0006265);; Biological Process: double-strand break repair (GO:0006302);; Biological Process: mitotic recombination (GO:00063…	--	[L]	Replication, recombination and repair	Type IIB DNA topoisomerase	Meiotic recombination protein SPO11-2 GN=SPO11-2 OS=Oryza sativa subsp. indica (Rice) PE=1 SV=1	PREDICTED: meiotic recombination protein SPO11-2 isoform X1 [Elaeis guineensis]
c81359.graph_c0	3.56986	2.9846	3.3487	7.12108	16.2408	16.3839	0.000718465	2.39282	up	--	--	--	--	--	--	--	--	PREDICTED: uncharacterized protein LOC103696399 [Phoenix dactylifera]
c66560.graph_c0	6.25943	12.3435	11.991	25.8823	28.2605	23.4906	0.00115891	1.70619	up	[A]	RNA processing and modification	Molecular Function: zinc ion binding (GO:0008270);; Biological Process: wax biosynthetic process (GO:0010025);; Biological Process: cutin biosynthetic process (GO:0010143);; Biological Process: suberin biosynthetic process (GO:0010345);; Cellular Component: membrane (GO:0016020);;	--	[A]	RNA processing and modification	--	Probable E3 ubiquitin ligase SUD1 GN=F28A23.140 OS=Arabidopsis thaliana (Mouse-ear cress) PE=1 SV=1	ssm4 protein, putative [Ricinus communis]
c45071.graph_c0	78.5235	66.3148	109.837	0.185603	0	0	8.25425e-32	-10.0431	down	--	--	Cellular Component: cytoplasmic membrane-bounded vesicle (GO:0016023);;	--	--	--	--	--	PREDICTED: uncharacterized protein LOC103992021 [Musa acuminata subsp. malaccensis]
c76129.graph_c0	55.8253	63.4062	50.1871	5.08123	1.02331	0.731888	5.42579e-14	-4.25509	down	--	--	--	--	--	--	Trypsin and protease inhibitor	21 kDa seed protein (Precursor) GN=ASP OS=Theobroma cacao (Cacao) PE=2 SV=1	PREDICTED: miraculin-like [Musa acuminata subsp. malaccensis]
c77855.graph_c0	0.150804	0.128182	0.164142	0.530963	0.492358	0.537645	0.00143275	2.20094	up	--	--	Molecular Function: DNA binding (GO:0003677);; Cellular Component: nucleus (GO:0005634);; Cellular Component: chloroplast (GO:0009507);; Cellular Component: plastid chromosome (GO:0009508);; Cellular Component: membrane (GO:0016020);; Biological Process: mRNA modification (GO:0016556);; Biological Process: transcription from plastid promoter (GO:0042793);; Biological Process: protein targeting to…	--	--	--	SAP domain;; Pentatricopeptide repeat domain;; PPR repeat family;; PPR repeat	Pentatricopeptide repeat-containing protein At4g31850, chloroplastic (Precursor) GN=PGR3 OS=Arabidopsis thaliana (Mouse-ear cress) PE=1 SV=1	PREDICTED: uncharacterized protein LOC103985662 [Musa acuminata subsp. malaccensis]
c75544.graph_c0	119.672	82.504	86.8962	31.3016	27.1349	31.6424	0.00417997	-1.2896	down	[R]	General function prediction only	Molecular Function: zinc ion binding (GO:0008270);; Biological Process: lignin biosynthetic process (GO:0009809);; Molecular Function: cinnamyl-alcohol dehydrogenase activity (GO:0045551);; Molecular Function: sinapyl alcohol dehydrogenase activity (GO:0052747);; Biological Process: oxidation-reduction process (GO:0055114);; Biological Process: response to karrikin (GO:0080167);;	K00083|0.0|vvi:100257308|hypothetical protein LOC100257308	[Q]	Secondary metabolites biosynthesis, transport and catabolism	Alcohol dehydrogenase GroES-like domain;; Zinc-binding dehydrogenase;; Zinc-binding dehydrogenase	Probable cinnamyl alcohol dehydrogenase 1 GN=CAD1 OS=Aralia cordata (Udo) PE=2 SV=1	PREDICTED: cinnamyl alcohol dehydrogenase 2-like [Elaeis guineensis]
c65888.graph_c0	0.387957	0.395711	0.361945	1.67556	2.41263	1.98978	0.00044841	2.79156	up	--	--	--	--	--	--	--	--	PREDICTED: uncharacterized protein LOC105040788 isoform X5 [Elaeis guineensis]
c31884.graph_c0	27.8286	12.5421	19.9249	2.73435	1.8111	0.364311	0.000117582	-3.20111	down	--	--	--	--	--	--	--	--	PREDICTED: uncharacterized protein LOC103702207 [Phoenix dactylifera]
c59259.graph_c0	0.37643	0.383955	0.351192	2.22662	2.42289	1.52569	0.000120449	2.86044	up	[O]	Posttranslational modification, protein turnover, chaperones	Molecular Function: metalloendopeptidase activity (GO:0004222);; Cellular Component: vacuole (GO:0005773);; Cellular Component: endoplasmic reticulum (GO:0005783);; Biological Process: proteolysis (GO:0006508);; Biological Process: ER to Golgi vesicle-mediated transport (GO:0006888);; Cellular Component: membrane (GO:0016020);; Biological Process: CAAX-box protein processing (GO:0071586);;	K06013|1e-155|vvi:100253429|hypothetical protein LOC100253429	[R]	General function prediction only	Peptidase family M48	CAAX prenyl protease 1 homolog OS=Arabidopsis thaliana (Mouse-ear cress) PE=1 SV=1	PREDICTED: CAAX prenyl protease 1 homolog [Phoenix dactylifera]
c30842.graph_c0	2.72355	2.91028	2.41995	0	0	0	5.0071e-10	#NAME?	down	--	--	--	--	[T]	Signal transduction mechanisms	--	Proline-rich receptor-like protein kinase PERK2 GN=PERK2 OS=Arabidopsis thaliana (Mouse-ear cress) PE=2 SV=3	hypothetical protein EMIHUDRAFT_433316 [Emiliania huxleyi CCMP1516]
c57990.graph_c0	5.02117	5.02305	5.04486	0.407976	0.135112	0	1.64355e-06	-4.40796	down	[E]	Amino acid transport and metabolism	--	--	[Q]	Secondary metabolites biosynthesis, transport and catabolism	Flavin containing amine oxidoreductase;; NAD(P)-binding Rossmann-like domain;; FAD dependent oxidoreductase;; FAD dependent oxidoreductase;; FAD binding domain;; Thi4 family;; Pyridine nucleotide-disulphide oxidoreductase	Probable polyamine oxidase 4 GN=PAO4 OS=Arabidopsis thaliana (Mouse-ear cress) PE=1 SV=1	PREDICTED: probable polyamine oxidase 4 [Phoenix dactylifera]
c72138.graph_c0	0.538474	0.219695	0.452133	1.41055	2.93846	3.2737	0.000195766	3.06119	up	--	--	--	--	--	--	Remorin, C-terminal region	Uncharacterized protein At3g61260 GN=At3g61260 OS=Arabidopsis thaliana (Mouse-ear cress) PE=1 SV=1	PREDICTED: uncharacterized protein LOC105046725 [Elaeis guineensis]
c64374.graph_c0	10.9142	16.9635	23.7589	0	1.45443	0	1.28679e-06	-4.74001	down	[B]	Chromatin structure and dynamics	Cellular Component: nucleosome (GO:0000786);; Molecular Function: DNA binding (GO:0003677);; Cellular Component: nucleus (GO:0005634);; Biological Process: nucleosome assembly (GO:0006334);; Biological Process: cell proliferation (GO:0008283);; Cellular Component: plastid (GO:0009536);; Molecular Function: protein heterodimerization activity (GO:0046982);;	K11253|2e-62|zma:100192589|H3C4, H3C2, H3C3	[B]	Chromatin structure and dynamics	Core histone H2A/H2B/H3/H4	Histone H3.2 OS=Triticum aestivum (Wheat) PE=1 SV=2	PREDICTED: histone H3.2-like [Nicotiana sylvestris]
c67130.graph_c0	1.81643	0.864613	1.69465	15.963	7.62486	5.86242	0.00171307	3.15363	up	--	--	Molecular Function: ubiquitin-protein ligase activity (GO:0004842);; Cellular Component: cytoplasm (GO:0005737);; Molecular Function: zinc ion binding (GO:0008270);;	--	--	--	Ring finger domain;; Zinc finger, C3HC4 type (RING finger);; Zinc finger, C3HC4 type (RING finger)	RING-H2 finger protein ATL60 GN=ATL60 OS=Arabidopsis thaliana (Mouse-ear cress) PE=2 SV=1	PREDICTED: uncharacterized protein LOC103866352 isoform X2 [Brassica rapa]
c78288.graph_c0	5.26847	4.45564	5.23633	0.0671143	0.59271	0.417291	2.27059e-07	-3.40097	down	[D]	Cell cycle control, cell division, chromosome partitioning	--	--	--	--	XH domain;; XS domain;; XS zinc finger domain	Protein INVOLVED IN DE NOVO 2 {ECO:0000303|PubMed:19915591} OS=Arabidopsis thaliana (Mouse-ear cress) PE=1 SV=1	PREDICTED: paramyosin, long form-like [Phoenix dactylifera]
c27971.graph_c0	0	0	0	11.9221	11.2809	5.04265	3.26551e-10	Inf	up	--	--	--	--	--	--	--	--	hypothetical protein PaG_04398 [Pseudozyma aphidis DSM 70725]
c75845.graph_c0	0	0	0	14.6552	10.2722	16.5859	5.59912e-28	Inf	up	--	--	--	--	[R]	General function prediction only	--	--	PREDICTED: uncharacterized protein LOC101300039 [Fragaria vesca subsp. vesca]
c65146.graph_c0	13.7447	6.66942	9.21272	1.91694	0.746874	0.450711	0.000634698	-2.8423	down	--	--	--	--	--	--	--	Proline-rich receptor-like protein kinase PERK1 GN=PERK1 OS=Arabidopsis thaliana (Mouse-ear cress) PE=2 SV=1	PREDICTED: uncharacterized protein LOC103708985 [Phoenix dactylifera]
c73514.graph_c0	12.3732	4.54104	5.2324	0	0	0	2.8712e-08	#NAME?	down	--	--	--	--	[O]	Posttranslational modification, protein turnover, chaperones	--	E3 ubiquitin-protein ligase PRT1 GN=PRT1 OS=Arabidopsis thaliana (Mouse-ear cress) PE=2 SV=2	hypothetical protein EUGRSUZ_K02171 [Eucalyptus grandis]
c77862.graph_c0	5.19831	3.82455	4.37275	0.504073	0.476962	0.287829	0.000209424	-3.00293	down	--	--	--	--	[GMW]	--	Exostosin family	Probable glycosyltransferase At5g03795 GN=At5g03795 OS=Arabidopsis thaliana (Mouse-ear cress) PE=3 SV=2	PREDICTED: probable glycosyltransferase At5g03795 [Elaeis guineensis]
c60124.graph_c0	4.57288	3.52973	2.4214	0.104436	0.172933	0.27829	1.41748e-06	-3.85691	down	[R]	General function prediction only	Molecular Function: oxidoreductase activity, acting on single donors with incorporation of molecular oxygen, incorporation of two atoms of oxygen (GO:0016702);; Molecular Function: gibberellin 3-beta-dioxygenase activity (GO:0016707);; Biological Process: oxidation-reduction process (GO:0055114);;	--	[QR]	--	2OG-Fe(II) oxygenase superfamily	2-oxoglutarate-dependent dioxygenase DAO GN=OSJNBa0022H21.12 OS=Oryza sativa subsp. japonica (Rice) PE=2 SV=2	PREDICTED: 2-oxoglutarate-dependent dioxygenase DAO-like [Nelumbo nucifera]
c72773.graph_c0	46.5858	32.382	32.9992	7.19272	5.71371	5.89238	1.17087e-05	-2.18044	down	--	--	--	--	[O]	Posttranslational modification, protein turnover, chaperones	Ring finger domain;; RING-H2 zinc finger;; Zinc finger, C3HC4 type (RING finger);; Zinc finger, C3HC4 type (RING finger)	E3 ubiquitin-protein ligase Os03g0188200 OS=Oryza sativa subsp. japonica (Rice) PE=2 SV=1	PREDICTED: probable E3 ubiquitin-protein ligase HIP1 isoform X2 [Elaeis guineensis]
c69938.graph_c0	3.52798	10.5741	8.55774	41.5073	43.8967	23.7096	2.34723e-06	2.62435	up	--	--	--	--	--	--	Transferase family;; Transferase family	3&apos;-N-debenzoyl-2&apos;-deoxytaxol N-benzoyltransferase GN=TAX10 OS=Taxus canadensis (Canadian yew) PE=1 SV=1	PREDICTED: 3&apos;-N-debenzoyl-2&apos;-deoxytaxol N-benzoyltransferase-like [Elaeis guineensis]
c79426.graph_c0	6.45126	13.0592	11.914	1.67735	0.462914	1.00567	8.46736e-05	-2.96955	down	--	--	Molecular Function: iron ion binding (GO:0005506);; Cellular Component: plastid (GO:0009536);; Biological Process: pollen development (GO:0009555);; Biological Process: response to fungus (GO:0009620);; Biological Process: anther dehiscence (GO:0009901);; Molecular Function: linoleate 13S-lipoxygenase activity (GO:0016165);; Biological Process: oxylipin biosynthetic process (GO:0031408);; Biologi…	K00454|0.0|osa:4331824|Os03g0179900	--	--	Lipoxygenase	Probable lipoxygenase 6 OS=Oryza sativa subsp. japonica (Rice) PE=2 SV=2	PREDICTED: probable lipoxygenase 6 [Elaeis guineensis]
c79605.graph_c0	59.3381	33.206	38.8717	7.72117	12.3642	13.5213	0.000208421	-1.56602	down	[P]	Inorganic ion transport and metabolism	Molecular Function: potassium ion transmembrane transporter activity (GO:0015079);; Cellular Component: membrane (GO:0016020);; Biological Process: potassium ion transmembrane transport (GO:0071805);;	--	--	--	K+ potassium transporter	Probable potassium transporter 11 GN=OSJNBa0070C17.23 OS=Oryza sativa subsp. japonica (Rice) PE=2 SV=3	PREDICTED: probable potassium transporter 11 [Phoenix dactylifera]
c47841.graph_c0	0.249798	0.339721	0.155366	28.3554	18.6414	17.0616	1.18339e-20	6.79797	up	--	--	--	--	--	--	Protein of unknown function (DUF1645)	--	PREDICTED: uncharacterized protein LOC103715832 [Phoenix dactylifera]
c27641.graph_c0	5.41021	2.24476	3.50757	0	0	0	7.44471e-10	#NAME?	down	--	--	--	--	--	--	--	--	PREDICTED: uncharacterized protein LOC105049554 [Elaeis guineensis]
c74258.graph_c0	9.73204	2.35546	4.23198	0.348461	0.577009	0.0928543	0.0068471	-3.55438	down	--	--	--	--	--	--	Universal stress protein family	--	PREDICTED: uncharacterized protein LOC105058119 [Elaeis guineensis]
c71169.graph_c0	636.866	1063.49	937.247	0.0999491	0.275839	0.532668	2.28362e-38	-11.1489	down	--	--	Molecular Function: transferase activity, transferring glycosyl groups (GO:0016757);;	--	[GC]	--	UDP-glucoronosyl and UDP-glucosyl transferase	7-deoxyloganetin glucosyltransferase GN=UGT85A24 OS=Gardenia jasminoides (Cape jasmine) PE=1 SV=1	PREDICTED: 7-deoxyloganetin glucosyltransferase-like [Musa acuminata subsp. malaccensis]
c63224.graph_c0	0.821441	0.628395	0.335285	2.55959	2.44245	1.79184	0.00243788	2.32672	up	--	--	--	--	--	--	FBD;; F-box domain;; Leucine Rich Repeat	F-box/FBD/LRR-repeat protein At1g13570 GN=At1g13570 OS=Arabidopsis thaliana (Mouse-ear cress) PE=2 SV=1	hypothetical protein CISIN_1g0141502mg, partial [Citrus sinensis]
c73150.graph_c0	0.0741588	0.226923	0.0922489	0.37599	0.553417	0.417458	0.00169973	2.12499	up	[K]	Transcription	Cellular Component: mitochondrion (GO:0005739);;	--	[R]	General function prediction only	PPR repeat family;; PPR repeat;; PPR repeat;; Pentatricopeptide repeat domain;; Tetratricopeptide repeat;; Replication factor C C-terminal domain;; Rab-GTPase-TBC domain	Putative pentatricopeptide repeat-containing protein At1g13800 GN=At1g13800 OS=Arabidopsis thaliana (Mouse-ear cress) PE=3 SV=1	PREDICTED: pentatricopeptide repeat-containing protein At2g26790, mitochondrial-like [Phoenix dactylifera]
c75445.graph_c1	1740.2	1264.93	1222.22	292.486	181.05	195.489	1.20985e-05	-2.26795	down	--	--	--	--	--	--	B-box zinc finger	B-box zinc finger protein 24 {ECO:0000303|PubMed:19920209} GN=At1g06040 OS=Arabidopsis thaliana (Mouse-ear cress) PE=1 SV=1	PREDICTED: B-box zinc finger protein 24 [Elaeis guineensis]
c75702.graph_c1	886.756	559.817	570.154	34.3111	18.7778	19.7579	2.52311e-20	-4.3941	down	--	--	--	--	--	--	--	--	PREDICTED: uncharacterized protein LOC103973057 [Musa acuminata subsp. malaccensis]
c80677.graph_c0	3.51781	1.79406	1.74685	0.335615	0.158782	0.127759	0.000155482	-3.09601	down	--	--	--	--	[R]	General function prediction only	PPR repeat family;; PPR repeat;; PPR repeat;; Pentatricopeptide repeat domain;; Mitochondrial 28S ribosomal protein S27;; PPR repeat family;; PPR repeat;; PPR repeat;; PPR repeat;; PPR repeat family;; PPR repeat;; Pentatricopeptide repeat domain	Protein Rf1, mitochondrial (Precursor) GN=Rf1 OS=Oryza sativa subsp. indica (Rice) PE=2 SV=1	PREDICTED: protein Rf1, mitochondrial-like [Phoenix dactylifera]
c76572.graph_c0	6.63611	6.87386	6.53727	9.05574	17.4175	20.2095	0.00565765	1.59817	up	[O]	Posttranslational modification, protein turnover, chaperones	Molecular Function: ATP-dependent peptidase activity (GO:0004176);; Molecular Function: serine-type endopeptidase activity (GO:0004252);; Molecular Function: ATP binding (GO:0005524);; Cellular Component: mitochondrial matrix (GO:0005759);; Biological Process: ATP catabolic process (GO:0006200);; Biological Process: misfolded or incompletely synthesized protein catabolic process (GO:0006515);; Bi…	K08675|0.0|vvi:100254508|similar to putative LON3 protease	[O]	Posttranslational modification, protein turnover, chaperones	Lon protease (S16) C-terminal proteolytic domain;; ATP-dependent protease La (LON) domain;; ATPase family associated with various cellular activities (AAA);; Subunit ChlI of Mg-chelatase;; AAA domain (dynein-related subfamily);; AAA domain (Cdc48 subfamily)	Lon protease homolog, mitochondrial {ECO:0000255|HAMAP-Rule:MF_03120} (Precursor) GN=OsI_27415 OS=Oryza sativa subsp. indica (Rice) PE=2 SV=1	PREDICTED: lon protease homolog, mitochondrial-like isoform X1 [Phoenix dactylifera]
c76430.graph_c0	13.3825	15.0604	12.6517	0	0	0.0502221	3.40577e-21	-9.33794	down	--	--	Molecular Function: transferase activity (GO:0016740);;	--	[GC]	--	UDP-glucoronosyl and UDP-glucosyl transferase	Putative UDP-glucose flavonoid 3-O-glucosyltransferase 3 {ECO:0000250|UniProtKB:Q2V6K0} OS=Fragaria ananassa (Strawberry) PE=2 SV=1	PREDICTED: anthocyanidin 3-O-glucosyltransferase 2-like [Elaeis guineensis]
c74749.graph_c0	89.2803	342.805	359.577	1.53443	1.69389	1.78885	1.71386e-06	-6.95533	down	[Q]	Secondary metabolites biosynthesis, transport and catabolism	Molecular Function: binding (GO:0005488);; Molecular Function: oxidoreductase activity (GO:0016491);;	--	[QI]	--	Cytochrome P450	Cytochrome P450 94A1 GN=CYP94A1 OS=Vicia sativa (Spring vetch) PE=2 SV=2	PREDICTED: cytochrome P450 94A1-like [Phoenix dactylifera]
c71209.graph_c0	41.9362	6.2289	11.3948	0	0	0	0.00017115	#NAME?	down	--	--	Molecular Function: transferase activity, transferring glycosyl groups (GO:0016757);;	--	[GC]	--	UDP-glucoronosyl and UDP-glucosyl transferase	7-deoxyloganetin glucosyltransferase GN=UGT85A24 OS=Gardenia jasminoides (Cape jasmine) PE=1 SV=1	PREDICTED: UDP-glycosyltransferase 85A2-like [Phoenix dactylifera]
c76001.graph_c0	3.57714	2.93569	3.03043	14.0018	12.5995	13.2855	3.42414e-06	2.45073	up	[R]	General function prediction only	Biological Process: tryptophan biosynthetic process (GO:0000162);; Molecular Function: tryptophan synthase activity (GO:0004834);; Molecular Function: pyridoxal phosphate binding (GO:0030170);; Molecular Function: protein homodimerization activity (GO:0042803);; Molecular Function: L-serine hydro-lyase (adding indole, L-tryptophan-forming) activity (GO:0052684);;	K06001|0.0|pop:POPTR_266088|hypothetical protein	[E]	Amino acid transport and metabolism	Pyridoxal-phosphate dependent enzyme	Tryptophan synthase beta chain 1, chloroplastic (Precursor) GN=TSB1 OS=Arabidopsis thaliana (Mouse-ear cress) PE=2 SV=1	PREDICTED: tryptophan synthase beta chain 1 [Phoenix dactylifera]
c77889.graph_c1	4.97919	3.38581	5.41958	10.7418	9.76445	12.3158	0.00221578	1.64005	up	--	--	--	--	--	--	GDSL/SGNH-like Acyl-Esterase family found in Pmr5 and Cas1p;; PMR5 N terminal Domain	Protein trichome birefringence-like 16 GN=TBL16 OS=Arabidopsis thaliana (Mouse-ear cress) PE=2 SV=1	PREDICTED: protein trichome birefringence-like 14 [Elaeis guineensis]
c64571.graph_c0	21.921	17.5247	16.5031	5.72154	3.78966	1.81048	0.00305376	-1.90933	down	[R]	General function prediction only	Molecular Function: NADPH:quinone reductase activity (GO:0003960);; Molecular Function: FMN binding (GO:0010181);; Biological Process: negative regulation of transcription, DNA-templated (GO:0045892);; Biological Process: oxidation-reduction process (GO:0055114);;	K03809|1e-131|rcu:RCOM_0066700|Minor allergen Alt a, putative	[R]	General function prediction only	NADPH-dependent FMN reductase;; Flavodoxin;; Flavodoxin-like fold	NAD(P)H dehydrogenase (quinone) FQR1 {ECO:0000305} OS=Arabidopsis thaliana (Mouse-ear cress) PE=1 SV=1	PREDICTED: minor allergen Alt a 7-like [Phoenix dactylifera]
c73600.graph_c0	1.1787	0.631185	0.659801	2.39043	2.43268	2.91948	0.00461366	2.05093	up	[L]	Replication, recombination and repair	Biological Process: mitotic cell cycle (GO:0000278);; Biological Process: double-strand break repair via homologous recombination (GO:0000724);; Cellular Component: nuclear chromatin (GO:0000790);; Cellular Component: synaptonemal complex (GO:0000795);; Molecular Function: single-stranded DNA binding (GO:0003697);; Molecular Function: ATP binding (GO:0005524);; Cellular Component: chiasma (GO:000…	K08734|0.0|sbi:SORBI_03g046470|hypothetical protein	[L]	Replication, recombination and repair	DNA mismatch repair protein, C-terminal domain;; Histidine kinase-, DNA gyrase B-, and HSP90-like ATPase;; Histidine kinase-, DNA gyrase B-, and HSP90-like ATPase	DNA mismatch repair protein MLH1 GN=MLH1 OS=Arabidopsis thaliana (Mouse-ear cress) PE=2 SV=1	PREDICTED: DNA mismatch repair protein MLH1 [Elaeis guineensis]
c62252.graph_c0	33.228	21.2391	29.7601	3.61895	5.16598	4.3229	0.000318374	-2.28572	down	--	--	--	--	--	--	--	Leucine-rich repeat extensin-like protein 3 (Precursor) GN=LRX3 OS=Arabidopsis thaliana (Mouse-ear cress) PE=1 SV=1	PREDICTED: loricrin-like [Phoenix dactylifera]
c28766.graph_c0	0	0	0	19.639	9.98696	8.55042	8.44409e-15	Inf	up	--	--	--	--	--	--	--	--	hypothetical protein VITISV_030082 [Vitis vinifera]
c30040.graph_c0	108.898	60.1726	59.1179	1.59404	0.599896	0.579224	1.45908e-17	-5.95986	down	[H]	Coenzyme transport and metabolism	Molecular Function: ribonuclease inhibitor activity (GO:0008428);; Biological Process: regulation of RNA metabolic process (GO:0051252);;	K02553|4e-96|rcu:RCOM_0364170|Regulator of ribonuclease activity A, putative	--	--	Demethylmenaquinone methyltransferase	Putative 4-hydroxy-4-methyl-2-oxoglutarate aldolase 3 GN=At5g56260 OS=Arabidopsis thaliana (Mouse-ear cress) PE=1 SV=1	PREDICTED: putative 4-hydroxy-4-methyl-2-oxoglutarate aldolase 3 [Sesamum indicum]
c69143.graph_c0	43.4339	56.8831	49.472	166.719	132.391	148.599	3.38924e-06	1.9501	up	[M]	Cell wall/membrane/envelope biogenesis	Biological Process: lipid biosynthetic process (GO:0008610);;	--	--	--	Mycolic acid cyclopropane synthetase;; Methyltransferase domain;; Methyltransferase domain;; Methyltransferase domain;; Methyltransferase domain;; Methyltransferase domain;; Methyltransferase small domain;; Nodulation protein S (NodS);; Tellurite resistance protein TehB;; rRNA small subunit methyltransferase G;; tRNA (Uracil-5-)-methyltransferase	(S)-coclaurine N-methyltransferase OS=Thalictrum flavum subsp. glaucum (Yellow meadow rue) PE=1 SV=1	PREDICTED: (S)-coclaurine N-methyltransferase-like [Elaeis guineensis]
c74488.graph_c0	17.9214	9.89249	18.7524	41.6305	24.5845	24.766	0.00389587	1.36242	up	--	--	Biological Process: metal ion transport (GO:0030001);; Molecular Function: metal ion binding (GO:0046872);;	--	[P]	Inorganic ion transport and metabolism	Heavy-metal-associated domain	Heavy metal-associated isoprenylated plant protein 26 (Precursor) GN=F20M13.140 OS=Arabidopsis thaliana (Mouse-ear cress) PE=1 SV=1	metal ion binding protein, putative [Ricinus communis]
c70469.graph_c0	3.12811	1.15406	1.8007	0.281201	0.651889	0.149863	0.00579013	-2.05558	down	--	--	--	--	--	--	--	Early nodulin-75 (Fragment) GN=ENOD2 OS=Lupinus luteus (European yellow lupin) PE=2 SV=1	PREDICTED: uncharacterized protein LOC103711772 [Phoenix dactylifera]
c53647.graph_c0	0	0	0	4.92291	1.82998	2.94487	9.39823e-08	Inf	up	--	--	--	--	--	--	--	--	Retrovirus-related Pol polyprotein from transposon TNT 1-94, partial [Glycine soja]
c82085.graph_c0	24.1677	42.1737	30.1537	0	0	0	1.70731e-16	#NAME?	down	--	--	--	--	--	--	--	--	PREDICTED: uncharacterized protein LOC105045608 [Elaeis guineensis]
c48182.graph_c0	172.446	81.3425	74.0427	0	0.3588	0.288697	1.02872e-13	-8.56557	down	--	--	--	--	--	--	Bowman-Birk serine protease inhibitor family	Bowman-Birk type proteinase inhibitor I-2B (Fragment) OS=Triticum aestivum (Wheat) PE=1 SV=1	PREDICTED: Bowman-Birk type trypsin inhibitor-like [Elaeis guineensis]
c71904.graph_c0	221.714	116.692	125.748	43.2896	16.3227	11.2347	7.44005e-05	-2.3057	down	[F]	Nucleotide transport and metabolism	--	--	[F]	Nucleotide transport and metabolism	--	--	PREDICTED: putative glutamine amidotransferase YLR126C [Elaeis guineensis]
c65669.graph_c0	0.230977	0.0588984	0	6.63605	4.68626	15.2126	5.0352e-06	6.94926	up	--	--	--	--	--	--	Plant transposase (Ptta/En/Spm family)	Probable transposase-like protein At4g04430 GN=At4g04430 OS=Arabidopsis thaliana (Mouse-ear cress) PE=3 SV=1	PREDICTED: uncharacterized protein LOC101490832 isoform X2 [Cicer arietinum]
c70609.graph_c0	56.3161	74.841	80.4691	15.5919	13.3125	16.4459	3.90952e-05	-1.85375	down	[E]	Amino acid transport and metabolism	Molecular Function: glutamate dehydrogenase (NAD+) activity (GO:0004352);; Molecular Function: glutamate dehydrogenase [NAD(P)+] activity (GO:0004353);; Molecular Function: copper ion binding (GO:0005507);; Molecular Function: ATP binding (GO:0005524);; Cellular Component: mitochondrion (GO:0005739);; Cellular Component: vacuolar membrane (GO:0005774);; Cellular Component: Golgi apparatus (GO:000…	K00261|0.0|rcu:RCOM_1502760|glutamate dehydrogenase, putative (EC:1.4.1.3)	[E]	Amino acid transport and metabolism	Glutamate/Leucine/Phenylalanine/Valine dehydrogenase;; Glu/Leu/Phe/Val dehydrogenase, dimerisation domain	Glutamate dehydrogenase 2 GN=GDH2 OS=Arabidopsis thaliana (Mouse-ear cress) PE=1 SV=1	Glutamate dehydrogenase 2 [Theobroma cacao]
c64012.graph_c0	8.8939	12.3863	11.1698	0.626288	0.638188	0.256749	1.98889e-08	-4.03504	down	[R]	General function prediction only	--	--	[R]	General function prediction only	Alpha/beta hydrolase family;; Alpha/beta hydrolase family;; alpha/beta hydrolase fold;; Prolyl oligopeptidase family	--	PREDICTED: alpha/beta hydrolase domain-containing protein 17C [Elaeis guineensis]
c82126.graph_c0	0.229659	0.23425	0.857044	19.7946	8.35502	11.1181	2.40608e-07	5.26416	up	--	--	Biological Process: transcription, DNA-templated (GO:0006351);;	--	--	--	AP2 domain	Ethylene-responsive transcription factor TINY GN=F18A17.60 OS=Arabidopsis thaliana (Mouse-ear cress) PE=2 SV=1	PREDICTED: ethylene-responsive transcription factor TINY-like [Nelumbo nucifera]
c77442.graph_c0	0	0	0	0.593897	3.06596	2.95565	1.20291e-06	Inf	up	--	--	Molecular Function: binding (GO:0005488);;	--	--	--	--	--	hypothetical protein VITISV_008799 [Vitis vinifera]
c75676.graph_c0	43.3714	49.1992	48.2755	10.0839	11.2955	11.7417	0.000203483	-1.71181	down	[RTKL]	--	Molecular Function: protein serine/threonine kinase activity (GO:0004674);; Molecular Function: protein tyrosine kinase activity (GO:0004713);; Molecular Function: ATP binding (GO:0005524);; Cellular Component: plasma membrane (GO:0005886);; Biological Process: protein phosphorylation (GO:0006468);;	--	[T]	Signal transduction mechanisms	Protein tyrosine kinase;; Protein kinase domain	Serine/threonine-protein kinase HT1 GN=HT1 OS=Arabidopsis thaliana (Mouse-ear cress) PE=1 SV=1	PREDICTED: serine/threonine-protein kinase HT1-like [Elaeis guineensis]
c77649.graph_c0	72.0696	127.074	114.173	8.05027	15.6221	20.6612	8.70562e-06	-2.46162	down	--	--	Biological Process: cellular component organization (GO:0016043);; Biological Process: RNA metabolic process (GO:0016070);;	--	--	--	N-terminal C2 in EEIG1 and EHBP1 proteins	Vegetative cell wall protein gp1 (Precursor) GN=GP1 OS=Chlamydomonas reinhardtii (Chlamydomonas smithii) PE=1 SV=1	PREDICTED: uncharacterized protein LOC103717876 [Phoenix dactylifera]
c77351.graph_c0	0.655713	0.809625	1.1913	0.0874872	0.0482894	0.116563	5.05053e-05	-3.0343	down	[K]	Transcription	--	--	[R]	General function prediction only	PPR repeat;; PPR repeat family;; DYW family of nucleic acid deaminases;; PPR repeat;; Pentatricopeptide repeat domain	Pentatricopeptide repeat-containing protein At3g26782, mitochondrial (Precursor) GN=PCMP-H34 OS=Arabidopsis thaliana (Mouse-ear cress) PE=2 SV=1	PREDICTED: pentatricopeptide repeat-containing protein At2g01510, mitochondrial-like [Musa acuminata subsp. malaccensis]
c27904.graph_c0	0	0	0	3.74394	6.54393	6.09673	1.92171e-11	Inf	up	[P]	Inorganic ion transport and metabolism	--	--	[T]	Signal transduction mechanisms	--	Proline-rich receptor-like protein kinase PERK8 GN=PERK8 OS=Arabidopsis thaliana (Mouse-ear cress) PE=1 SV=1	PREDICTED: uncharacterized protein LOC103706066 [Phoenix dactylifera]
c75582.graph_c0	18.8225	33.9016	32.6018	2.08043	1.11127	0.536489	4.77996e-09	-4.14916	down	--	--	--	--	--	--	TPR repeat;; Tetratricopeptide repeat;; Tetratricopeptide repeat;; Tetratricopeptide repeat	--	PREDICTED: uncharacterized protein LOC103700952 [Phoenix dactylifera]
c81279.graph_c1	0.0964316	0.688514	0.539797	1.46674	3.64312	2.93132	0.000565455	2.94211	up	--	--	--	--	--	--	--	--	PREDICTED: uncharacterized protein LOC103719900 [Phoenix dactylifera]
c76467.graph_c0	8.07638	1.64756	2.42791	0.151659	0	0	0.0095345	-5.8913	down	--	--	--	--	--	--	Helix-loop-helix DNA-binding domain	Transcription factor bHLH25 GN=T28I19.130 OS=Arabidopsis thaliana (Mouse-ear cress) PE=2 SV=2	PREDICTED: transcription factor bHLH18-like [Phoenix dactylifera]
c82458.graph_c0	6.95695	5.82887	3.47706	0	0	0.139866	5.18045e-09	-6.51002	down	[O]	Posttranslational modification, protein turnover, chaperones	Biological Process: ubiquitin-dependent protein catabolic process (GO:0006511);;	--	[O]	Posttranslational modification, protein turnover, chaperones	Skp1 family, dimerisation domain;; Skp1 family, tetramerisation domain	SKP1-like protein 1A GN=T4O12.17 OS=Arabidopsis thaliana (Mouse-ear cress) PE=1 SV=1	pollen specific SKP1-like protein LSK1 [Lilium longiflorum]
c83063.graph_c0	1.38571	0.924154	1.39225	0	0.0745746	0	4.22297e-09	-5.19782	down	[GER]	--	Cellular Component: membrane (GO:0016020);; Cellular Component: cytoplasmic membrane-bounded vesicle (GO:0016023);;	--	--	--	EamA-like transporter family	WAT1-related protein At3g18200 GN=At3g18200 OS=Arabidopsis thaliana (Mouse-ear cress) PE=2 SV=1	PREDICTED: WAT1-related protein At3g18200-like [Elaeis guineensis]
c65858.graph_c1	6.90601	8.12775	6.27778	18.4048	17.5919	21.5311	0.00772211	1.80609	up	--	--	Molecular Function: nucleic acid binding (GO:0003676);; Molecular Function: ATP binding (GO:0005524);; Cellular Component: nucleolus (GO:0005730);; Cellular Component: cytosol (GO:0005829);; Biological Process: DNA metabolic process (GO:0006259);; Biological Process: meiosis (GO:0007126);; Molecular Function: ATP-dependent helicase activity (GO:0008026);; Biological Process: nucleotide biosynthet…	K12854|1e-14|rcu:RCOM_0811130|U520, putative	[A]	RNA processing and modification	--	--	PREDICTED: U5 small nuclear ribonucleoprotein 200 kDa helicase-like [Musa acuminata subsp. malaccensis]
c76417.graph_c0	2.64729	3.52527	3.56749	13.7948	7.71706	10.68	0.000568068	2.09171	up	[K]	Transcription	--	--	[R]	General function prediction only	PPR repeat;; PPR repeat family;; PPR repeat;; Pentatricopeptide repeat domain	Pentatricopeptide repeat-containing protein At2g29760, chloroplastic (Precursor) GN=PCMP-H33 OS=Arabidopsis thaliana (Mouse-ear cress) PE=2 SV=1	PREDICTED: pentatricopeptide repeat-containing protein At4g21065-like, partial [Phoenix dactylifera]
c79626.graph_c0	760.757	314.487	320.739	0.211047	0.349467	0	3.73121e-15	-10.8416	down	[R]	General function prediction only	Molecular Function: transferase activity (GO:0016740);;	--	[I]	Lipid transport and metabolism	Alpha/beta hydrolase family;; Alpha/beta hydrolase family	--	PREDICTED: bifunctional epoxide hydrolase 2-like [Elaeis guineensis]
c78434.graph_c0	34.3029	46.0998	42.0579	9.35201	16.4587	15.0043	0.0082085	-1.21157	down	--	--	--	--	[I]	Lipid transport and metabolism	Acyl CoA binding protein	Acyl-CoA-binding domain-containing protein 3 (Precursor) GN=ACBP3 OS=Arabidopsis thaliana (Mouse-ear cress) PE=1 SV=1	PREDICTED: trichohyalin isoform X3 [Phoenix dactylifera]
c30350.graph_c0	9.16071	4.37991	8.5465	0	1.20169	0	3.28221e-07	-3.75529	down	--	--	--	--	[R]	General function prediction only	F-box domain	F-box/kelch-repeat protein At1g80440 GN=At1g80440 OS=Arabidopsis thaliana (Mouse-ear cress) PE=2 SV=1	hypothetical protein OsI_06324 [Oryza sativa Indica Group]
c64443.graph_c0	31.3247	40.5398	36.452	0	0.235648	0.379214	1.74405e-15	-7.09531	down	--	--	Cellular Component: cytoplasmic membrane-bounded vesicle (GO:0016023);;	--	--	--	--	Glycine-rich cell wall structural protein 1 (Precursor) GN=GRP-1 OS=Petunia hybrida (Petunia) PE=1 SV=1	PREDICTED: vegetative cell wall protein gp1-like [Sesamum indicum]
c71402.graph_c0	1.88619	3.29394	3.59944	6.47201	8.71745	13.2884	0.000298324	2.0555	up	--	--	--	--	[S]	Function unknown	U-box domain;; Armadillo/beta-catenin-like repeat;; HEAT repeats;; HEAT repeat;; HEAT-like repeat;; Zinc-finger of the MIZ type in Nse subunit	U-box domain-containing protein 43 GN=PUB43 OS=Arabidopsis thaliana (Mouse-ear cress) PE=2 SV=1	PREDICTED: U-box domain-containing protein 43-like isoform X1 [Phoenix dactylifera]
c74452.graph_c0	14.4634	39.4668	51.6794	3.90592	1.66909	3.10564	0.00368593	-3.25784	down	--	--	Cellular Component: intracellular part (GO:0044424);;	--	--	--	Aluminium induced protein	Stem-specific protein TSJT1 GN=TSJT1 OS=Nicotiana tabacum (Common tobacco) PE=2 SV=1	PREDICTED: stem-specific protein TSJT1-like [Elaeis guineensis]
c76251.graph_c0	0.128452	0.13102	0	2.06233	5.21232	6.79705	4.91528e-07	6.14455	up	--	--	--	--	[TZ]	--	Formin Homology 2 Domain	Formin-like protein 5 GN=MRB17.15 OS=Arabidopsis thaliana (Mouse-ear cress) PE=2 SV=2	PREDICTED: formin-like protein 11 [Phoenix dactylifera]
c60399.graph_c0	39.593	66.3642	49.408	0.639297	0.352866	0.851766	4.21184e-13	-6.04369	down	[B]	Chromatin structure and dynamics	Cellular Component: nucleosome (GO:0000786);; Biological Process: RNA methylation (GO:0001510);; Molecular Function: DNA binding (GO:0003677);; Cellular Component: nucleolus (GO:0005730);; Biological Process: nucleosome assembly (GO:0006334);; Biological Process: cell proliferation (GO:0008283);; Molecular Function: protein heterodimerization activity (GO:0046982);;	K11251|6e-50|rcu:RCOM_0557200|histone h2a, putative	[B]	Chromatin structure and dynamics	Core histone H2A/H2B/H3/H4;; Histone-like transcription factor (CBF/NF-Y) and archaeal histone	Probable histone H2AXb GN=At1g54690 OS=Arabidopsis thaliana (Mouse-ear cress) PE=1 SV=1	unnamed protein product [Coffea canephora]
c74019.graph_c0	44.4379	39.9381	40.0358	15.1399	8.83918	9.99381	0.00319214	-1.48989	down	--	--	Molecular Function: catalytic activity (GO:0003824);; Biological Process: defense response (GO:0006952);; Biological Process: cell communication (GO:0007154);; Biological Process: cellular component organization (GO:0016043);; Biological Process: cellular nitrogen compound metabolic process (GO:0034641);; Biological Process: primary metabolic process (GO:0044238);; Biological Process: cellular bi…	K13484|1e-152|vvi:100243214|hypothetical protein LOC100243214	[I]	Lipid transport and metabolism	OHCU decarboxylase;; HIUase/Transthyretin family	5-hydroxyisourate hydrolase GN=TTL OS=Arabidopsis thaliana (Mouse-ear cress) PE=1 SV=1	PREDICTED: uric acid degradation bifunctional protein TTL-like isoform X1 [Phoenix dactylifera]
c66454.graph_c0	0.331695	0.13533	0.0618912	2.52258	5.94073	5.15346	5.73089e-08	5.11284	up	[QR]	--	Molecular Function: transferase activity (GO:0016740);;	--	[R]	General function prediction only	O-methyltransferase;; Dimerisation domain	Trans-resveratrol di-O-methyltransferase GN=ROMT OS=Vitis vinifera (Grape) PE=1 SV=2	hypothetical protein VITISV_020020 [Vitis vinifera]
c68431.graph_c0	25.5605	9.98481	10.5535	0	0	0	3.1142e-10	#NAME?	down	--	--	--	--	--	--	Ubiquitin family	--	--
c72698.graph_c0	0.0344643	0	0.0321536	1.07754	0.819803	1.28045	5.98316e-10	6.00083	up	--	--	Molecular Function: binding (GO:0005488);;	--	--	--	--	Uncharacterized tatC-like protein ymf16 GN=YMF16 OS=Nephroselmis olivacea (Green alga) PE=3 SV=1	putative coat protein [Nicotiana tabacum]
c66498.graph_c0	114.011	67.2413	76.3114	32.534	15.0623	17.781	0.00125324	-1.58081	down	--	--	--	--	--	--	--	--	PREDICTED: uncharacterized protein LOC103719810 isoform X1 [Phoenix dactylifera]
c31416.graph_c0	2.44728	1.05395	0.811805	0	0	0	5.39735e-05	#NAME?	down	--	--	--	--	--	--	--	Transcriptional regulator STERILE APETALA GN=SAP OS=Arabidopsis thaliana (Mouse-ear cress) PE=1 SV=1	PREDICTED: transcriptional regulator STERILE APETALA [Phoenix dactylifera]
c62688.graph_c0	12.0902	9.65997	9.96364	1.78786	0.704877	0.794019	0.000270714	-2.88383	down	--	--	Cellular Component: cytoplasmic membrane-bounded vesicle (GO:0016023);;	--	--	--	Protein of unknown function (DUF3339)	--	PREDICTED: uncharacterized protein LOC103721701 [Phoenix dactylifera]
c75712.graph_c0	5.88527	14.0391	11.9555	26.7506	73.4498	51.2975	0.00362979	2.61069	up	[M]	Cell wall/membrane/envelope biogenesis	Biological Process: cell wall macromolecule catabolic process (GO:0016998);; Molecular Function: glucan endo-1,3-beta-glucanase activity, C-3 substituted reducing group (GO:0052861);; Molecular Function: glucan endo-1,4-beta-glucanase activity, C-3 substituted reducing group (GO:0052862);;	--	[G]	Carbohydrate transport and metabolism	Glycosyl hydrolase family 81	Vegetative cell wall protein gp1 (Precursor) GN=GP1 OS=Chlamydomonas reinhardtii (Chlamydomonas smithii) PE=1 SV=1	PREDICTED: putative endo-1,3(4)-beta-glucanase 2 [Musa acuminata subsp. malaccensis]
c81590.graph_c0	0	0	0	1.63904	1.35703	1.87181	9.96737e-12	Inf	up	[K]	Transcription	Molecular Function: DNA binding (GO:0003677);; Biological Process: response to stress (GO:0006950);; Biological Process: cellular metabolic process (GO:0044237);;	--	[K]	Transcription	HSF-type DNA-binding	Heat stress transcription factor C-1b OS=Oryza sativa subsp. japonica (Rice) PE=2 SV=1	PREDICTED: heat stress transcription factor C-1b-like [Elaeis guineensis]
c62680.graph_c0	5.79248	3.5259	7.23453	52.105	22.6157	22.6147	0.00132537	2.94725	up	--	--	--	--	[R]	General function prediction only	Protein of unknown function (DUF1685)	--	PREDICTED: uncharacterized protein LOC105060904 [Elaeis guineensis]
c52197.graph_c0	308.921	140.142	145.129	0	0	0	6.41416e-19	#NAME?	down	--	--	--	--	--	--	Probable lipid transfer;; Protease inhibitor/seed storage/LTP family	Probable non-specific lipid-transfer protein AKCS9 (Precursor) OS=Vigna unguiculata (Cowpea) PE=2 SV=1	PREDICTED: non-specific lipid-transfer protein 2-like [Elaeis guineensis]
c57092.graph_c0	1.05171	1.5495	1.5263	16.6879	5.39581	6.315	0.00931543	3.14768	up	[U]	Intracellular trafficking, secretion, and vesicular transport	Biological Process: intracellular protein transport (GO:0006886);; Molecular Function: protein transporter activity (GO:0008565);; Biological Process: vesicle-mediated transport (GO:0016192);; Cellular Component: membrane coat (GO:0030117);;	--	[U]	Intracellular trafficking, secretion, and vesicular transport	Clathrin adaptor complex small chain	AP-1 complex subunit sigma-1 GN=AAP19-1 OS=Arabidopsis thaliana (Mouse-ear cress) PE=1 SV=1	PREDICTED: AP-1 complex subunit sigma-1 [Phoenix dactylifera]
c65674.graph_c0	0.151964	0.465004	0.141775	1.76566	1.75423	3.03682	1.06366e-05	3.44693	up	[O]	Posttranslational modification, protein turnover, chaperones	Cellular Component: mitochondrion (GO:0005739);; Biological Process: respiratory chain complex IV assembly (GO:0008535);; Molecular Function: heme transporter activity (GO:0015232);; Biological Process: heme transport (GO:0015886);; Cellular Component: membrane (GO:0016020);; Biological Process: cytochrome complex assembly (GO:0017004);;	--	--	--	Cytochrome C assembly protein	Putative cytochrome c biosynthesis ccmC-like mitochondrial protein GN=AtMg00900 OS=Arabidopsis thaliana (Mouse-ear cress) PE=2 SV=4	cytochrome c biogenesis C [Oryza sativa Japonica Group]
c78275.graph_c0	19.8347	14.4841	15.6634	24.1596	30.7365	35.5322	0.00960842	1.24598	up	[R]	General function prediction only	Molecular Function: myosin heavy chain kinase activity (GO:0016905);;	--	[S]	Function unknown	Domain of unknown function (DUF3337);; WD domain, G-beta repeat	Protein pleiotropic regulator PRL2 GN=PRL2 OS=Arabidopsis thaliana (Mouse-ear cress) PE=2 SV=2	PREDICTED: WD repeat-containing protein 48-like isoform X3 [Elaeis guineensis]
c65650.graph_c0	3.57128	4.66046	4.85075	0.887579	0.587889	0.65041	0.00448958	-2.25123	down	--	--	--	--	--	--	Myb-like DNA-binding domain	Transcription factor BOA GN=F2O15.230 OS=Arabidopsis thaliana (Mouse-ear cress) PE=2 SV=1	PREDICTED: uncharacterized protein LOC105041278 [Elaeis guineensis]
c58810.graph_c0	1.28477	1.04836	1.25856	0.0542824	0	0	1.05121e-09	-5.66556	down	--	--	--	--	[D]	Cell cycle control, cell division, chromosome partitioning	--	Probable serine/threonine-protein kinase At1g09600 GN=At1g09600 OS=Arabidopsis thaliana (Mouse-ear cress) PE=3 SV=1	PREDICTED: probable serine/threonine-protein kinase At1g09600 isoform X3 [Phoenix dactylifera]
c81150.graph_c0	617.15	275.256	282.559	7017.37	5335	6006.87	6.6617e-06	4.3764	up	--	--	--	--	--	--	NmrA-like family;; NADH(P)-binding;; 3-beta hydroxysteroid dehydrogenase/isomerase family;; NAD dependent epimerase/dehydratase family;; TrkA-N domain;; Polysaccharide biosynthesis protein;; Male sterility protein	Isoflavone reductase-like protein OS=Olea europaea (Common olive) PE=1 SV=1	PREDICTED: isoflavone reductase-like protein [Vitis vinifera]
c79980.graph_c0	10.9952	6.90155	8.28534	0	0	0	4.66893e-10	#NAME?	down	--	--	--	--	--	--	--	Protein GLUTAMINE DUMPER 3 GN=MRI1.4 OS=Arabidopsis thaliana (Mouse-ear cress) PE=2 SV=1	PREDICTED: protein GLUTAMINE DUMPER 3 [Musa acuminata subsp. malaccensis]
c78049.graph_c0	5.8211	6.40975	5.49252	0.670758	0.740462	0.893683	0.000824502	-2.567	down	--	--	--	--	--	--	F-box domain;; Leucine Rich Repeat	F-box/FBD/LRR-repeat protein At1g13570 GN=At1g13570 OS=Arabidopsis thaliana (Mouse-ear cress) PE=2 SV=1	hypothetical protein PRUPE_ppa024683mg [Prunus persica]
c62520.graph_c0	0	0.174857	0.106624	5.55299	3.3582	3.53842	1.28292e-10	5.78489	up	--	--	--	--	--	--	--	--	PREDICTED: uncharacterized protein LOC105060738 [Elaeis guineensis]
c70927.graph_c0	145.275	79.2094	116.237	23.2025	19.1256	19.0658	9.95074e-06	-2.07217	down	[O]	Posttranslational modification, protein turnover, chaperones	--	--	[O]	Posttranslational modification, protein turnover, chaperones	DnaJ domain	Chaperone protein dnaJ 20, chloroplastic (Precursor) GN=F18A5.220 OS=Arabidopsis thaliana (Mouse-ear cress) PE=1 SV=2	PREDICTED: chaperone protein dnaJ 20, chloroplastic-like [Musa acuminata subsp. malaccensis]
c64748.graph_c0	13.0563	8.93897	9.01051	0	0	0	5.87845e-13	#NAME?	down	--	--	--	K13648|9e-12|pop:POPTR_834622|glycosyltransferase, CAZy family GT8 (EC:2.4.1.43)	--	--	--	Probable galacturonosyltransferase 12 GN=K5F14.3 OS=Arabidopsis thaliana (Mouse-ear cress) PE=2 SV=1	PREDICTED: probable galacturonosyltransferase 12 [Musa acuminata subsp. malaccensis]
c70680.graph_c0	1.18069	1.52543	1.90931	0.399077	0.110137	0.177237	0.000694944	-2.38297	down	--	--	--	--	[R]	General function prediction only	PPR repeat family;; PPR repeat;; PPR repeat;; Pentatricopeptide repeat domain	Pentatricopeptide repeat-containing protein At5g66520 GN=PCMP-H61 OS=Arabidopsis thaliana (Mouse-ear cress) PE=2 SV=1	PREDICTED: pentatricopeptide repeat-containing protein At5g66520-like [Nelumbo nucifera]
c78863.graph_c0	23.0569	19.5277	18.3766	72.9555	71.865	69.3782	3.85599e-07	2.201	up	--	--	--	K09562|0.0|vvi:100261411|hypothetical protein LOC100261411	[O]	Posttranslational modification, protein turnover, chaperones	HEAT repeats;; HEAT repeat;; Armadillo/beta-catenin-like repeat;; Nucleotide exchange factor Fes1;; HEAT-like repeat;; V-ATPase subunit H	--	PREDICTED: hsp70-binding protein 1-like [Musa acuminata subsp. malaccensis]
c70129.graph_c0	86.3439	103.46	93.411	20.5251	23.9801	26.1682	0.00016413	-1.62843	down	[EH]	--	Biological Process: branched-chain amino acid metabolic process (GO:0009081);; Biological Process: toxin catabolic process (GO:0009407);; Cellular Component: chloroplast stroma (GO:0009570);; Biological Process: second-messenger-mediated signaling (GO:0019932);; Molecular Function: L-leucine transaminase activity (GO:0052654);; Molecular Function: L-valine transaminase activity (GO:0052655);; Mol…	K00826|0.0|rcu:RCOM_0858990|branched-chain amino acid aminotransferase, putative (EC:2.6.1.42)	[E]	Amino acid transport and metabolism	Aminotransferase class IV	Branched-chain-amino-acid aminotransferase 5, chloroplastic (Precursor) GN=BCAT5 OS=Arabidopsis thaliana (Mouse-ear cress) PE=1 SV=1	PREDICTED: branched-chain-amino-acid aminotransferase 5, chloroplastic-like isoform X1 [Elaeis guineensis]
c66831.graph_c0	0.828212	0.211192	0.482927	4.81146	1.95558	2.38938	0.000895504	3.00777	up	[G]	Carbohydrate transport and metabolism	Molecular Function: hexokinase activity (GO:0004396);; Molecular Function: ATP binding (GO:0005524);; Biological Process: glycolysis (GO:0006096);; Biological Process: phosphorylation (GO:0016310);;	K00844|0.0|vvi:100242358|hypothetical protein LOC100242358	[G]	Carbohydrate transport and metabolism	Hexokinase;; Hexokinase	Hexokinase-2 GN=OSJNBa0053E05.8 OS=Oryza sativa subsp. japonica (Rice) PE=2 SV=1	PREDICTED: hexokinase-2-like [Elaeis guineensis]
c80771.graph_c1	3311.23	4911.81	4203.13	570.214	426.853	324.502	1.28708e-05	-2.86239	down	[H]	Coenzyme transport and metabolism	Biological Process: maltose metabolic process (GO:0000023);; Cellular Component: mitochondrion (GO:0005739);; Cellular Component: cytosol (GO:0005829);; Biological Process: cellular response to DNA damage stimulus (GO:0006974);; Molecular Function: zinc ion binding (GO:0008270);; Biological Process: thiamine biosynthetic process (GO:0009228);; Cellular Component: chloroplast stroma (GO:0009570);;…	--	[R]	General function prediction only	Thi4 family;; FAD dependent oxidoreductase;; FAD binding domain;; NAD(P)-binding Rossmann-like domain;; FAD-NAD(P)-binding	Thiamine thiazole synthase 2, chloroplastic {ECO:0000255|HAMAP-Rule:MF_03158} (Precursor) GN=Sb02g040060 OS=Sorghum bicolor (Sorghum) PE=3 SV=1	PREDICTED: thiamine thiazole synthase 1, chloroplastic-like [Phoenix dactylifera]
c59496.graph_c0	3.02221	2.75468	1.67975	19.6697	20.6941	16.868	3.39791e-09	3.32976	up	--	--	--	--	--	--	Tubby C 2;; Tubby C 2	Protein LURP-one-related 8 GN=At2g38640 OS=Arabidopsis thaliana (Mouse-ear cress) PE=2 SV=1	PREDICTED: protein LURP-one-related 8-like [Phoenix dactylifera]
c76183.graph_c0	1.86482	4.06837	2.80299	6.69712	9.56751	8.92289	0.00261312	1.88554	up	--	--	Biological Process: lipid metabolic process (GO:0006629);; Molecular Function: phosphoric diester hydrolase activity (GO:0008081);; Cellular Component: cytoplasmic membrane-bounded vesicle (GO:0016023);;	--	--	--	--	PI-PLC X domain-containing protein At5g67130 (Precursor) GN=At5g67130 OS=Arabidopsis thaliana (Mouse-ear cress) PE=1 SV=1	PREDICTED: PI-PLC X domain-containing protein At5g67130-like isoform X1 [Elaeis guineensis]
c75222.graph_c0	81.0278	78.0448	111.593	169.875	182.602	163.307	0.00488557	1.31252	up	[GEPR]	--	Molecular Function: inorganic phosphate transmembrane transporter activity (GO:0005315);; Biological Process: phosphate ion transport (GO:0006817);; Cellular Component: integral component of membrane (GO:0016021);; Biological Process: transmembrane transport (GO:0055085);;	--	[P]	Inorganic ion transport and metabolism	Sugar (and other) transporter;; Major Facilitator Superfamily	Probable inorganic phosphate transporter 1-8 OS=Oryza sativa subsp. japonica (Rice) PE=2 SV=1	PREDICTED: probable inorganic phosphate transporter 1-8 [Phoenix dactylifera]
c65803.graph_c1	0	0.0547766	0	2.35975	6.16175	5.07878	5.57075e-10	8.25079	up	--	--	--	--	--	--	--	--	hypothetical protein AWRI796_2450 [Saccharomyces cerevisiae AWRI796]
c71732.graph_c1	7.41034	9.75996	9.59835	0.607944	0.302004	0.404996	6.83101e-07	-3.97975	down	--	--	--	--	[C]	Energy production and conversion	Mitochondrial glycoprotein	Uncharacterized protein At2g39795, mitochondrial (Precursor) GN=At2g39795 OS=Arabidopsis thaliana (Mouse-ear cress) PE=2 SV=1	PREDICTED: uncharacterized protein At2g39795, mitochondrial-like [Phoenix dactylifera]
c81327.graph_c0	101.948	101.769	110.755	38.3071	24.7645	36.0065	0.00804589	-1.29052	down	--	--	--	--	--	--	F-box domain;; F-box-like	Putative F-box protein At3g24700 GN=At3g24700 OS=Arabidopsis thaliana (Mouse-ear cress) PE=3 SV=1	PREDICTED: F-box protein At5g49610-like [Elaeis guineensis]
c77688.graph_c0	1.1497	0.631444	0.866344	0.112097	0.123746	0.0995684	9.60813e-05	-2.57666	down	[P]	Inorganic ion transport and metabolism	Molecular Function: N,N-dimethylaniline monooxygenase activity (GO:0004499);; Molecular Function: flavin adenine dinucleotide binding (GO:0050660);; Molecular Function: NADP binding (GO:0050661);; Biological Process: oxidation-reduction process (GO:0055114);;	--	[Q]	Secondary metabolites biosynthesis, transport and catabolism	Flavin-binding monooxygenase-like;; Pyridine nucleotide-disulphide oxidoreductase;; L-lysine 6-monooxygenase (NADPH-requiring);; Pyridine nucleotide-disulphide oxidoreductase;; FAD binding domain;; NAD(P)-binding Rossmann-like domain;; Pyridine nucleotide-disulphide oxidoreductase;; FAD-NAD(P)-binding	Probable indole-3-pyruvate monooxygenase YUCCA5 GN=F6B6.3 OS=Arabidopsis thaliana (Mouse-ear cress) PE=2 SV=1	PREDICTED: probable indole-3-pyruvate monooxygenase YUCCA5 [Phoenix dactylifera]
c65145.graph_c0	3.68383	6.04461	2.6897	25.4444	17.0324	21.4585	2.28485e-05	2.72534	up	--	--	--	K06636|1e-25|vvi:100263447|hypothetical protein LOC100263447	[D]	Cell cycle control, cell division, chromosome partitioning	--	Structural maintenance of chromosomes protein 1 GN=T5N23.30 OS=Arabidopsis thaliana (Mouse-ear cress) PE=2 SV=2	Structural maintenance of chromosomes protein 1A [Glycine soja]
c77835.graph_c0	4.8986	4.50304	4.23163	38.0209	37.9102	32.2735	1.16563e-11	3.37507	up	--	--	--	--	--	--	Protein of unknown function (DUF295)	--	PREDICTED: putative F-box protein At5g55150 [Elaeis guineensis]
c82036.graph_c0	81.008	21.744	30.4958	0	0	0.123081	8.90526e-07	-9.69088	down	--	--	--	--	[O]	Posttranslational modification, protein turnover, chaperones	Ring finger domain;; RING-H2 zinc finger;; Zinc finger, C3HC4 type (RING finger);; Zinc finger, C3HC4 type (RING finger);; zinc-RING finger domain;; Zinc finger, C3HC4 type (RING finger);; Anaphase-promoting complex subunit 11 RING-H2 finger	RING-H2 finger protein ATL73 (Precursor) GN=ATL73 OS=Arabidopsis thaliana (Mouse-ear cress) PE=2 SV=1	PREDICTED: RING-H2 finger protein ATL74-like isoform X2 [Phoenix dactylifera]
c77745.graph_c0	218.371	312.002	324.657	35.8127	61.0324	77.0987	9.95757e-06	-1.93088	down	--	--	Biological Process: proteolysis (GO:0006508);; Molecular Function: cysteine-type peptidase activity (GO:0008234);;	--	[O]	Posttranslational modification, protein turnover, chaperones	Papain family cysteine protease;; Granulin;; Protein kinase domain	Oryzain alpha chain (Precursor) OS=Oryza sativa subsp. japonica (Rice) PE=1 SV=2	PREDICTED: oryzain alpha chain-like [Elaeis guineensis]
c74305.graph_c0	1.37487	3.05969	2.85691	4.64714	11.805	11.5389	0.00354473	2.29938	up	[RTKL]	--	Molecular Function: receptor signaling protein serine/threonine kinase activity (GO:0004702);; Molecular Function: ATP binding (GO:0005524);; Cellular Component: plasma membrane (GO:0005886);; Biological Process: protein phosphorylation (GO:0006468);; Biological Process: signal transduction by phosphorylation (GO:0023014);;	--	[T]	Signal transduction mechanisms	Protein kinase domain;; Protein tyrosine kinase	Probable LRR receptor-like serine/threonine-protein kinase RKF3 (Precursor) GN=T9J23.16 OS=Arabidopsis thaliana (Mouse-ear cress) PE=2 SV=1	PREDICTED: probable LRR receptor-like serine/threonine-protein kinase RKF3 [Elaeis guineensis]
c82301.graph_c0	0	0	0	19.0195	6.07113	8.85395	2.62957e-06	Inf	up	--	--	--	--	--	--	--	--	PREDICTED: uncharacterized protein LOC105125463 [Populus euphratica]
c69109.graph_c0	17.3963	12.6473	12.8631	34.7171	28.6142	27.5031	0.00391048	1.47512	up	[S]	Function unknown	Cellular Component: chloroplast thylakoid membrane (GO:0009535);; Cellular Component: chloroplast thylakoid lumen (GO:0009543);;	--	--	--	Pentapeptide repeats (8 copies);; Pentapeptide repeats (9 copies);; Pentapeptide repeats (9 copies)	Thylakoid lumenal protein At1g12250, chloroplastic (Precursor) GN=At1g12250 OS=Arabidopsis thaliana (Mouse-ear cress) PE=1 SV=1	PREDICTED: thylakoid lumenal protein At1g12250, chloroplastic [Musa acuminata subsp. malaccensis]
c76913.graph_c0	4.22559	1.27881	1.16969	7.33753	8.18667	8.05094	0.000346404	2.25028	up	[M]	Cell wall/membrane/envelope biogenesis	Cellular Component: mitochondrion (GO:0005739);; Cellular Component: membrane (GO:0016020);;	--	[R]	General function prediction only	PPR repeat family;; PPR repeat;; PPR repeat;; Pentatricopeptide repeat domain	Pentatricopeptide repeat-containing protein At3g14580, mitochondrial (Precursor) GN=At3g14580 OS=Arabidopsis thaliana (Mouse-ear cress) PE=2 SV=1	PREDICTED: pentatricopeptide repeat-containing protein At3g14580, mitochondrial-like [Elaeis guineensis]
c60291.graph_c0	1.49064	0.320093	0.292779	10.541	6.03773	9.09783	4.30103e-08	4.04605	up	--	--	--	--	--	--	FBD	--	unnamed protein product [Triticum aestivum]
c61667.graph_c0	1.08966	0.63511	0.871374	4.20927	3.48501	2.62885	0.000583071	2.39303	up	--	--	Cellular Component: integral component of membrane (GO:0016021);;	--	[E]	Amino acid transport and metabolism	Transmembrane amino acid transporter protein	Amino acid permease 3 GN=AAP3 OS=Arabidopsis thaliana (Mouse-ear cress) PE=1 SV=2	unknown [Zea mays]
c78542.graph_c0	41.057	45.4434	43.2327	79.3326	70.8187	78.5852	0.00581116	1.19442	up	--	--	Molecular Function: aspartic-type endopeptidase activity (GO:0004190);; Cellular Component: Golgi apparatus (GO:0005794);; Cellular Component: trans-Golgi network (GO:0005802);; Biological Process: proteolysis (GO:0006508);; Cellular Component: endosome membrane (GO:0010008);; Cellular Component: integral component of membrane (GO:0016021);;	K09598|0.0|zma:100282700|cl31164_1a	[S]	Function unknown	Signal peptide peptidase	Signal peptide peptidase-like 1 OS=Oryza sativa subsp. japonica (Rice) PE=2 SV=1	PREDICTED: signal peptide peptidase-like 1 [Elaeis guineensis]
c65823.graph_c0	3.77127	9.79695	16.1078	1.09545	0.329806	0.530736	0.0086177	-3.57232	down	[QR]	--	Molecular Function: transferase activity (GO:0016740);;	K05953|1e-121|vvi:100254544|hypothetical protein LOC100254544	--	--	Nicotianamine synthase protein	Nicotianamine synthase GN=CHLN OS=Solanum lycopersicum (Tomato) PE=2 SV=1	PREDICTED: nicotianamine synthase [Nelumbo nucifera]
c80489.graph_c0	26.839	24.1232	26.89	95.0238	145.755	137.713	4.56802e-09	2.66734	up	[RTKL]	--	Molecular Function: protein serine/threonine kinase activity (GO:0004674);; Molecular Function: ATP binding (GO:0005524);; Biological Process: protein phosphorylation (GO:0006468);;	K08853|1e-161|vvi:100258075|similar to protein kinase family protein	[T]	Signal transduction mechanisms	Protein kinase domain;; Protein tyrosine kinase	CBL-interacting protein kinase 22 GN=OSJNBa0049D13.5 OS=Oryza sativa subsp. japonica (Rice) PE=2 SV=1	putative AAK1 protein [Oryza sativa Japonica Group]
c81978.graph_c0	14.0466	19.3594	22.1184	0	0	0	7.87588e-21	#NAME?	down	[A]	RNA processing and modification	--	--	[A]	RNA processing and modification	CAF1 family ribonuclease	Probable CCR4-associated factor 1 homolog 11 GN=CAF1-11 OS=Arabidopsis thaliana (Mouse-ear cress) PE=2 SV=1	PREDICTED: probable CCR4-associated factor 1 homolog 11 [Elaeis guineensis]
c61929.graph_c0	25.3848	16.3984	20.9198	0.715015	1.38131	4.76324	5.21088e-05	-2.81544	down	[H]	Coenzyme transport and metabolism	Molecular Function: transaminase activity (GO:0008483);; Biological Process: cellular amino acid catabolic process (GO:0009063);; Biological Process: response to chemical (GO:0042221);; Cellular Component: cell part (GO:0044464);; Biological Process: single-organism process (GO:0044699);; Molecular Function: transition metal ion binding (GO:0046914);; Biological Process: pollen tube development (…	--	[E]	Amino acid transport and metabolism	Aminotransferase class-III	Probable gamma-aminobutyrate transaminase 3, mitochondrial (Precursor) GN=OsI_28220 OS=Oryza sativa subsp. indica (Rice) PE=3 SV=1	PREDICTED: probable gamma-aminobutyrate transaminase 3, mitochondrial [Musa acuminata subsp. malaccensis]
c74620.graph_c1	2.24356	12.3819	7.84927	15.2006	28.8141	28.3714	0.000673908	2.02494	up	[G]	Carbohydrate transport and metabolism	Biological Process: carbohydrate metabolic process (GO:0005975);; Biological Process: seed germination (GO:0009845);; Biological Process: determination of bilateral symmetry (GO:0009855);; Biological Process: polarity specification of adaxial/abaxial axis (GO:0009944);; Biological Process: meristem initiation (GO:0010014);; Biological Process: regulation of meristem growth (GO:0010075);; Molecula…	--	--	--	Cellulase (glycosyl hydrolase family 5)	Mannan endo-1,4-beta-mannosidase 1 (Precursor) GN=P0671D01.40 OS=Oryza sativa subsp. japonica (Rice) PE=2 SV=2	PREDICTED: mannan endo-1,4-beta-mannosidase 1 [Elaeis guineensis]
c60581.graph_c0	3.42811	5.24494	5.33043	18.1049	13.191	7.55825	0.00671078	1.84454	up	--	--	--	--	--	--	--	--	PREDICTED: uncharacterized protein LOC105033658 [Elaeis guineensis]
c47494.graph_c0	1.32254	1.24521	2.04062	0	0	0	4.64659e-10	#NAME?	down	--	--	--	K11279|5e-15|vvi:100267878|hypothetical protein LOC100267878	[BD]	--	--	Nucleosome assembly protein 1;4 GN=NAP1;4 OS=Nicotiana tabacum (Common tobacco) PE=1 SV=1	nucleosome assembly protein 1 [Elaeis guineensis]
c72279.graph_c0	29.9183	18.9836	21.2158	53.4075	36.5299	34.6132	0.00652643	1.22627	up	[N]	Cell motility	Cellular Component: ESCRT III complex (GO:0000815);; Biological Process: protein transport (GO:0015031);; Biological Process: vesicle-mediated transport (GO:0016192);;	K12192|1e-118|osa:4348891|Os10g0476400	[U]	Intracellular trafficking, secretion, and vesicular transport	Snf7	Vacuolar protein sorting-associated protein 2 homolog 3 GN=F21M11.12 OS=Arabidopsis thaliana (Mouse-ear cress) PE=2 SV=1	charged multivesicular body protein [Medicago truncatula]
c39107.graph_c0	5.75082	2.16107	1.41191	0	0	0	0.000658206	#NAME?	down	--	--	--	--	--	--	--	--	PREDICTED: uncharacterized protein LOC104599284 [Nelumbo nucifera]
c76241.graph_c0	135.025	145.84	126.293	426.498	540.625	527.719	1.23596e-05	2.25599	up	[I]	Lipid transport and metabolism	Biological Process: maltose metabolic process (GO:0000023);; Biological Process: sulfur amino acid metabolic process (GO:0000096);; Biological Process: pentose-phosphate shunt (GO:0006098);; Biological Process: glycine catabolic process (GO:0006546);; Biological Process: unsaturated fatty acid biosynthetic process (GO:0006636);; Biological Process: phosphatidylglycerol biosynthetic process (GO:00…	K00099|0.0|zma:542023|IDP154, dxr	--	--	1-deoxy-D-xylulose 5-phosphate reductoisomerase;; DXP reductoisomerase C-terminal domain;; 1-deoxy-D-xylulose 5-phosphate reductoisomerase C-terminal	1-deoxy-D-xylulose 5-phosphate reductoisomerase, chloroplastic (Precursor) OS=Oryza sativa subsp. japonica (Rice) PE=2 SV=2	chloroplast 1-deoxy-D-xylulose-5-phosphate reductoisomerase [Lilium longiflorum]
c72858.graph_c0	18.7427	21.7725	21.9269	4.02229	3.53835	2.76328	0.000194244	-2.21791	down	[S]	Function unknown	--	--	[S]	Function unknown	DTW domain	--	PREDICTED: uncharacterized protein LOC104242354 [Nicotiana sylvestris]
c72131.graph_c0	7.36475	3.73077	4.42693	13.6996	12.1032	6.95604	0.00862998	1.48908	up	--	--	Cellular Component: membrane (GO:0016020);; Biological Process: single-organism cellular process (GO:0044763);;	--	--	--	LysM domain	Chitin elicitor-binding protein (Precursor) OS=Oryza sativa subsp. japonica (Rice) PE=1 SV=1	PREDICTED: chitin elicitor-binding protein [Phoenix dactylifera]
c78446.graph_c0	35.947	27.838	29.6727	5.35425	3.33015	5.1502	6.19699e-07	-2.37166	down	[R]	General function prediction only	Cellular Component: nucleus (GO:0005634);; Biological Process: DNA repair (GO:0006281);; Biological Process: response to UV-B (GO:0010224);;	K10570|1e-128|vvi:100247086|hypothetical protein LOC100247086	[KL]	--	WD domain, G-beta repeat;; WD domain, G-beta repeat	WD-40 repeat-containing protein MSI2 GN=MSI2 OS=Arabidopsis thaliana (Mouse-ear cress) PE=2 SV=1	PREDICTED: DNA excision repair protein ERCC-8-like isoform X2 [Elaeis guineensis]
c29002.graph_c0	13.5612	8.95027	10.4192	0	0	0	3.83276e-10	#NAME?	down	--	--	Cellular Component: membrane (GO:0016020);;	--	--	--	--	Lysine-rich arabinogalactan protein 19 (Precursor) GN=AGP19 OS=Arabidopsis thaliana (Mouse-ear cress) PE=2 SV=2	PREDICTED: cell wall protein DAN4-like [Brassica rapa]
c63515.graph_c0	3.52399	2.19173	3.76885	0	0.120266	0	6.10381e-09	-5.86441	down	[G]	Carbohydrate transport and metabolism	Biological Process: metabolic process (GO:0008152);; Cellular Component: plastid (GO:0009536);; Molecular Function: lyase activity (GO:0016829);;	--	--	--	KDPG and KHG aldolase	--	PREDICTED: uncharacterized protein LOC103706287 isoform X1 [Phoenix dactylifera]
c68110.graph_c0	4.39128	5.83319	4.28741	30.0306	15.7183	17.2462	2.73348e-05	2.48792	up	[TZDR]	--	Molecular Function: calcium ion binding (GO:0005509);; Cellular Component: vacuole (GO:0005773);; Biological Process: actin filament-based movement (GO:0030048);; Biological Process: Golgi localization (GO:0051645);; Biological Process: mitochondrion localization (GO:0051646);; Biological Process: peroxisome localization (GO:0060151);;	K06268|2e-96|vvi:100244675|hypothetical protein LOC100244675	[T]	Signal transduction mechanisms	EF-hand domain pair;; EF hand;; EF-hand domain	Calmodulin-like protein 11 GN=CML11 OS=Arabidopsis thaliana (Mouse-ear cress) PE=2 SV=1	PREDICTED: calcineurin subunit B [Elaeis guineensis]
c65081.graph_c0	13.2341	11.081	14.5582	1.6691	1.10553	1.55668	0.000618088	-2.78468	down	--	--	--	--	--	--	--	--	PREDICTED: putative F-box protein At3g10240 [Phoenix dactylifera]
c67613.graph_c0	0.61445	2.03688	2.86626	23.6244	21.0641	11.2414	1.66368e-07	3.70002	up	--	--	Biological Process: response to wounding (GO:0009611);; Biological Process: response to fungus (GO:0009620);; Biological Process: jasmonic acid biosynthetic process (GO:0009695);; Biological Process: abscisic acid-activated signaling pathway (GO:0009738);; Biological Process: response to jasmonic acid (GO:0009753);; Biological Process: response to chitin (GO:0010200);; Biological Process: endopla…	--	--	--	--	--	PREDICTED: uncharacterized protein LOC100826478 [Brachypodium distachyon]
c71202.graph_c0	24.1831	18.7378	34.6125	4.91168	2.91186	1.13107	2.9382e-06	-2.72159	down	--	--	--	--	--	--	No apical meristem (NAM) protein	NAC domain-containing protein 21/22 OS=Arabidopsis thaliana (Mouse-ear cress) PE=1 SV=2	PREDICTED: NAC domain-containing protein 21/22-like [Elaeis guineensis]
c54942.graph_c0	161.035	155.087	158.274	43.8294	35.895	32.044	0.000383685	-1.7022	down	--	--	Molecular Function: sequence-specific DNA binding transcription factor activity (GO:0003700);; Cellular Component: nucleus (GO:0005634);; Cellular Component: cytosol (GO:0005829);; Cellular Component: plasma membrane (GO:0005886);; Biological Process: regulation of transcription, DNA-templated (GO:0006355);; Molecular Function: phosphoric diester hydrolase activity (GO:0008081);; Cellular Compone…	--	[R]	General function prediction only	Tub family	Tubby-like F-box protein 7 GN=TULP7 OS=Arabidopsis thaliana (Mouse-ear cress) PE=2 SV=1	Tubby-like F-box protein 7 [Glycine soja]
c76256.graph_c1	251.084	261.311	322.653	19.9313	12.1443	12.3006	1.83619e-16	-3.85612	down	--	--	--	--	[M]	Cell wall/membrane/envelope biogenesis	Pectinacetylesterase	--	PREDICTED: protein notum homolog [Phoenix dactylifera]
c79311.graph_c0	2.3176	1.52134	1.49856	3.35449	6.19678	5.50272	0.00186116	1.89582	up	--	--	--	--	[A]	RNA processing and modification	Surp module;; Alternative splicing regulator	--	PREDICTED: splicing factor, suppressor of white-apricot homolog isoform X1 [Elaeis guineensis]
c71809.graph_c0	2.17422	1.27684	1.96697	0.27837	0	0	4.0455e-06	-3.8904	down	--	--	Biological Process: single-organism process (GO:0044699);;	K11268|1e-98|vvi:100249805|hypothetical protein LOC100249805	[L]	Replication, recombination and repair	ESCO1/2 acetyl-transferase;; zinc-finger of acetyl-transferase ESCO	Protein CHROMOSOME TRANSMISSION FIDELITY 7 GN=F3L17.7 OS=Arabidopsis thaliana (Mouse-ear cress) PE=1 SV=1	PREDICTED: protein CHROMOSOME TRANSMISSION FIDELITY 7-like, partial [Elaeis guineensis]
c65806.graph_c0	20.886	14.4933	13.2566	78.1181	33.2967	37.1991	0.00827405	2.00455	up	--	--	--	--	--	--	--	--	PREDICTED: uncharacterized protein LOC103707606 isoform X2 [Phoenix dactylifera]
c30257.graph_c0	10.1401	10.2847	8.66306	0	0	0	9.72368e-16	#NAME?	down	--	--	--	--	--	--	DnaJ domain	--	PREDICTED: dnaJ homolog subfamily B member 14-like [Elaeis guineensis]
c58245.graph_c0	6.70718	8.55156	3.71538	0.354228	0.586558	0.943909	0.000405309	-2.96421	down	--	--	--	--	[FE]	--	--	Ribose-phosphate pyrophosphokinase 3, chloroplastic (Precursor) OS=Oryza sativa subsp. japonica (Rice) PE=2 SV=1	PREDICTED: ribose-phosphate pyrophosphokinase 4 [Elaeis guineensis]
c62148.graph_c0	0	0.206389	0	31.803	24.9153	39.1833	6.63686e-19	9.14442	up	[G]	Carbohydrate transport and metabolism	Molecular Function: hydrolase activity, hydrolyzing O-glycosyl compounds (GO:0004553);; Cellular Component: plastid (GO:0009536);; Cellular Component: cytoplasmic membrane-bounded vesicle (GO:0016023);; Biological Process: organic substance metabolic process (GO:0071704);;	--	[G]	Carbohydrate transport and metabolism	Glycosyl hydrolase family 1	Beta-glucosidase 16 (Precursor) OS=Oryza sativa subsp. japonica (Rice) PE=3 SV=2	hypothetical protein JCGZ_01142 [Jatropha curcas]
c72035.graph_c0	114.364	97.3591	105.04	3.3463	2.48392	2.30609	4.13592e-22	-4.896	down	--	--	Molecular Function: peroxidase activity (GO:0004601);; Cellular Component: cytosol (GO:0005829);; Biological Process: response to oxidative stress (GO:0006979);; Biological Process: determination of bilateral symmetry (GO:0009855);; Biological Process: polarity specification of adaxial/abaxial axis (GO:0009944);; Biological Process: meristem initiation (GO:0010014);; Biological Process: regulatio…	K00430|1e-158|zma:100282411|pco123006	--	--	Peroxidase	Peroxidase 17 (Precursor) GN=F14M13.18 OS=Arabidopsis thaliana (Mouse-ear cress) PE=2 SV=1	PREDICTED: peroxidase 17-like [Elaeis guineensis]
c62867.graph_c0	0.860191	1.03691	0.94843	6.60792	3.82967	5.89871	8.32047e-05	2.89052	up	[R]	General function prediction only	--	--	--	--	TPR repeat;; Tetratricopeptide repeat	--	PREDICTED: uncharacterized protein LOC105051756 [Elaeis guineensis]
c78781.graph_c0	4.15962	5.77739	5.21559	23.9314	79.0693	68.2538	0.00028456	3.87281	up	[V]	Defense mechanisms	Molecular Function: ATP binding (GO:0005524);; Cellular Component: plasma membrane (GO:0005886);; Biological Process: ATP catabolic process (GO:0006200);; Biological Process: drug transmembrane transport (GO:0006855);; Biological Process: defense response (GO:0006952);; Cellular Component: integral component of membrane (GO:0016021);; Molecular Function: ATPase activity (GO:0016887);;	--	[Q]	Secondary metabolites biosynthesis, transport and catabolism	ABC-2 type transporter;; ABC transporter;; Plant PDR ABC transporter associated;; ABC-transporter extracellular N-terminal;; AAA domain;; AAA domain;; P-loop containing region of AAA domain;; ATPase family associated with various cellular activities (AAA);; Protein of unknown function, DUF258	Pleiotropic drug resistance protein TUR2 GN=TUR2 OS=Spirodela polyrhiza (Giant duckweed) PE=1 SV=1	PREDICTED: pleiotropic drug resistance protein TUR2-like isoform X2 [Phoenix dactylifera]
c59816.graph_c0	12.0973	2.01182	4.29367	0	0	0	0.00180912	#NAME?	down	[O]	Posttranslational modification, protein turnover, chaperones	--	--	[O]	Posttranslational modification, protein turnover, chaperones	DnaJ domain	Chaperone protein dnaJ 20, chloroplastic (Precursor) GN=F18A5.220 OS=Arabidopsis thaliana (Mouse-ear cress) PE=1 SV=2	PREDICTED: chaperone protein dnaJ 20, chloroplastic-like [Phoenix dactylifera]
c66033.graph_c0	0.0791914	0	0	3.27896	3.43503	3.38799	7.50324e-11	7.48731	up	--	--	--	--	--	--	FBD	--	PREDICTED: F-box/FBD/LRR-repeat protein At5g53840-like [Citrus sinensis]
c77583.graph_c0	0.297742	0.386519	0.303032	0.960638	2.4618	1.4018	0.00557227	2.67141	up	--	--	Biological Process: metabolic process (GO:0008152);; Cellular Component: plastid (GO:0009536);; Molecular Function: terpene synthase activity (GO:0010333);; Biological Process: single-organism cellular process (GO:0044763);; Molecular Function: metal ion binding (GO:0046872);;	K04121|0.0|vvi:100267397|hypothetical protein LOC100267397	--	--	Terpene synthase family, metal binding domain;; Terpene synthase, N-terminal domain;; Prenyltransferase-like;; Prenyltransferase and squalene oxidase repeat	Ent-kaur-16-ene synthase, chloroplastic (Precursor) GN=OSJNBa0070C17.8 OS=Oryza sativa subsp. japonica (Rice) PE=1 SV=1	PREDICTED: ent-kaur-16-ene synthase, chloroplastic [Phoenix dactylifera]
c66827.graph_c0	164.597	98.5382	111.857	40.8588	20.2971	22.2196	0.000194605	-1.77168	down	--	--	--	--	[O]	Posttranslational modification, protein turnover, chaperones	Ring finger domain;; RING-H2 zinc finger;; Zinc finger, C3HC4 type (RING finger);; Anaphase-promoting complex subunit 11 RING-H2 finger	RING-H2 finger protein ATL56 GN=ATL56 OS=Arabidopsis thaliana (Mouse-ear cress) PE=2 SV=1	PREDICTED: RING-H2 finger protein ATL56-like [Elaeis guineensis]
c68347.graph_c1	18.3404	6.49823	10.4466	0	0	0	4.08029e-10	#NAME?	down	--	--	--	--	--	--	--	Extensin (Precursor) GN=HRGPNT3 OS=Nicotiana tabacum (Common tobacco) PE=2 SV=1	--
c78207.graph_c0	18.3123	21.8238	20.5654	37.5433	44.5877	46.163	0.00127087	1.45471	up	[G]	Carbohydrate transport and metabolism	Biological Process: maltose metabolic process (GO:0000023);; Cellular Component: cytosol (GO:0005829);; Biological Process: sulfur compound metabolic process (GO:0006790);; Molecular Function: 3'(2'),5'-bisphosphate nucleotidase activity (GO:0008441);; Molecular Function: inositol monophosphate 1-phosphatase activity (GO:0008934);; Cellular Component: chloroplast stroma (GO:0009570);; Biological …	K01092|0.0|vvi:100249170|hypothetical protein LOC100249170	[G]	Carbohydrate transport and metabolism	Inositol monophosphatase family	Phosphatase IMPL1, chloroplastic (Precursor) GN=IMPL1 OS=Arabidopsis thaliana (Mouse-ear cress) PE=1 SV=2	PREDICTED: phosphatase IMPL1, chloroplastic isoform X1 [Phoenix dactylifera]
c64237.graph_c0	47.3216	69.6855	61.3021	2.80166	0.702909	2.48852	4.7777e-15	-4.53978	down	--	--	Molecular Function: protein binding (GO:0005515);;	--	--	--	--	--	PREDICTED: uncharacterized protein LOC103715847 [Phoenix dactylifera]
c73454.graph_c0	26.9914	22.8261	24.8763	6.58844	8.36962	8.8786	0.00615187	-1.26151	down	[G]	Carbohydrate transport and metabolism	Molecular Function: hexokinase activity (GO:0004396);; Molecular Function: ATP binding (GO:0005524);; Biological Process: glycolysis (GO:0006096);; Cellular Component: chloroplast stroma (GO:0009570);; Biological Process: phosphorylation (GO:0016310);;	K00844|0.0|rcu:RCOM_1597800|hexokinase, putative (EC:2.7.1.1)	[G]	Carbohydrate transport and metabolism	Hexokinase;; Hexokinase	Hexokinase-2, chloroplastic (Precursor) GN=HXK2 OS=Nicotiana tabacum (Common tobacco) PE=2 SV=1	PREDICTED: hexokinase-2, chloroplastic [Elaeis guineensis]
c56063.graph_c0	2.80957	1.94654	2.07718	0	0.148349	0.0596822	1.42538e-07	-4.62345	down	--	--	Biological Process: defense response (GO:0006952);; Biological Process: single-organism cellular process (GO:0044763);; Biological Process: regulation of cellular process (GO:0050794);;	--	--	--	--	U-box domain-containing protein 21 GN=PUB21 OS=Arabidopsis thaliana (Mouse-ear cress) PE=2 SV=1	PREDICTED: U-box domain-containing protein 21-like [Elaeis guineensis]
c43810.graph_c0	172.861	164.398	193.654	0	0	0	4.19551e-30	#NAME?	down	[I]	Lipid transport and metabolism	Cellular Component: chromosome (GO:0005694);;	K11275|1e-29|sbi:SORBI_01g005010|hypothetical protein	--	--	linker histone H1 and H5 family	Histone H1 OS=Triticum aestivum (Wheat) PE=2 SV=2	histone H1 WH1A.1 [Triticum aestivum]
c77726.graph_c0	0.965851	1.09071	0.67582	0.0582968	0.0965324	0.0388358	6.42433e-06	-3.42785	down	[RTKL]	--	Cellular Component: mitochondrion (GO:0005739);; Biological Process: cellular process (GO:0009987);; Cellular Component: cytoplasmic membrane-bounded vesicle (GO:0016023);; Molecular Function: kinase activity (GO:0016301);;	--	--	--	Protein kinase domain;; Protein tyrosine kinase;; Leucine Rich repeats (2 copies);; Leucine Rich Repeat;; Leucine rich repeat;; Leucine rich repeat N-terminal domain	Probable leucine-rich repeat receptor-like protein kinase At1g68400 (Precursor) GN=At1g68400 OS=Arabidopsis thaliana (Mouse-ear cress) PE=2 SV=1	PREDICTED: probable leucine-rich repeat receptor-like protein kinase At1g68400 [Elaeis guineensis]
c72913.graph_c0	136.936	229.187	218.156	318.313	502.529	541.851	0.00250517	1.58594	up	[O]	Posttranslational modification, protein turnover, chaperones	Molecular Function: ATP binding (GO:0005524);; Cellular Component: cell wall (GO:0005618);; Cellular Component: nucleolus (GO:0005730);; Cellular Component: mitochondrion (GO:0005739);; Cellular Component: cytosol (GO:0005829);; Cellular Component: plasma membrane (GO:0005886);; Biological Process: protein folding (GO:0006457);; Biological Process: defense response (GO:0006952);; Biological Proce…	K04079|0.0|sbi:SORBI_07g028270|hypothetical protein	[O]	Posttranslational modification, protein turnover, chaperones	Hsp90 protein	Heat shock protein 81-1 OS=Oryza sativa subsp. japonica (Rice) PE=3 SV=2	Heat shock cognate 80 [Gossypium arboreum]
c78849.graph_c0	0.905645	0.855322	0.219054	1.41719	3.14456	2.53017	0.00427345	2.23328	up	[L]	Replication, recombination and repair	--	--	--	--	XS domain;; XS zinc finger domain;; DNA polymerase III, delta subunit;; Holliday junction DNA helicase ruvB N-terminus	Protein SUPPRESSOR OF GENE SILENCING 3 homolog GN=SGS3 OS=Zea mays (Maize) PE=1 SV=1	PREDICTED: protein SUPPRESSOR OF GENE SILENCING 3 homolog [Phoenix dactylifera]
c53423.graph_c0	263.878	459.577	588.686	8.96813	14.5126	22.8111	5.12455e-08	-4.46731	down	--	--	Cellular Component: plastid (GO:0009536);;	--	--	--	--	Sulfated surface glycoprotein 185 (Precursor) OS=Volvox carteri (Green alga) PE=1 SV=1	hypothetical protein OsJ_14899 [Oryza sativa Japonica Group]
c71339.graph_c0	0	0	0	20.7066	18.4729	15.8787	1.28142e-40	Inf	up	--	--	--	--	--	--	--	--	PREDICTED: midasin [Phoenix dactylifera]
c62494.graph_c0	28.2423	10.4411	15.819	0.0443589	0	0	1.89649e-12	-9.85273	down	--	--	--	--	--	--	--	--	hypothetical protein L484_027897 [Morus notabilis]
c78603.graph_c0	2.87852	2.98379	3.07852	21.5552	64.5745	60.5735	1.82191e-05	4.4186	up	[L]	Replication, recombination and repair	--	--	--	--	--	Uncharacterized protein At5g41620 GN=At5g41620 OS=Arabidopsis thaliana (Mouse-ear cress) PE=2 SV=2	PREDICTED: uncharacterized protein At5g41620 [Nelumbo nucifera]
c29333.graph_c0	10.0017	3.40053	2.81413	0	0	0	0.000430648	#NAME?	down	--	--	Molecular Function: hydrolase activity (GO:0016787);;	--	[O]	Posttranslational modification, protein turnover, chaperones	--	Cysteine proteinase RD21a (Precursor) GN=RD21A OS=Arabidopsis thaliana (Mouse-ear cress) PE=1 SV=1	PREDICTED: oryzain alpha chain-like isoform X1 [Phoenix dactylifera]
c76680.graph_c0	15.6542	31.8788	28.3472	5.32794	0.912664	3.67173	0.000618319	-2.5903	down	--	--	Cellular Component: membrane (GO:0016020);;	--	--	--	Acyltransferase	Glycerol-3-phosphate 2-O-acyltransferase 4 GN=GPAT4 OS=Arabidopsis thaliana (Mouse-ear cress) PE=1 SV=1	PREDICTED: glycerol-3-phosphate 2-O-acyltransferase 6-like [Elaeis guineensis]
c68564.graph_c0	323.648	285.443	264.699	104.53	77.246	91.1977	0.00583215	-1.29485	down	[G]	Carbohydrate transport and metabolism	Molecular Function: triose-phosphate isomerase activity (GO:0004807);; Cellular Component: mitochondrion (GO:0005739);; Cellular Component: cytosol (GO:0005829);; Biological Process: glycolysis (GO:0006096);; Biological Process: glycine catabolic process (GO:0006546);; Biological Process: tryptophan catabolic process (GO:0006569);; Biological Process: triglyceride mobilization (GO:0006642);; Biol…	K01803|1e-171|vvi:100260576|hypothetical protein LOC100260576	[G]	Carbohydrate transport and metabolism	Triosephosphate isomerase	Triosephosphate isomerase, chloroplastic (Precursor) GN=TPIP1 OS=Spinacia oleracea (Spinach) PE=1 SV=1	PREDICTED: triosephosphate isomerase, chloroplastic-like [Musa acuminata subsp. malaccensis]
c53126.graph_c0	2.40723	1.41655	2.33221	0.234708	0.259098	0.41695	0.000470445	-2.36697	down	--	--	Molecular Function: transferase activity, transferring glycosyl groups (GO:0016757);;	--	[GC]	--	--	UDP-glycosyltransferase 86A2 GN=UGT86A2 OS=Arabidopsis thaliana (Mouse-ear cress) PE=2 SV=1	PREDICTED: UDP-glycosyltransferase 86A2-like, partial [Phoenix dactylifera]
c69466.graph_c0	47.825	27.5628	28.2552	11.6327	4.42318	7.92157	0.00399257	-1.71694	down	--	--	--	--	--	--	--	--	PREDICTED: uncharacterized protein LOC103702264 [Phoenix dactylifera]
c60777.graph_c0	1.92946	3.30629	2.95216	0	0	0	5.8685e-10	#NAME?	down	--	--	--	--	[WV]	--	--	Proline-rich receptor-like protein kinase PERK2 GN=PERK2 OS=Arabidopsis thaliana (Mouse-ear cress) PE=2 SV=3	hypothetical protein [Oryza sativa Japonica Group]
c50319.graph_c0	147.094	124.122	139.16	0	0	0.300282	5.62906e-49	-10.0689	down	--	--	Cellular Component: integral component of membrane (GO:0016021);;	--	[E]	Amino acid transport and metabolism	Transmembrane amino acid transporter protein	Amino acid permease 2 GN=AAP2 OS=Arabidopsis thaliana (Mouse-ear cress) PE=1 SV=1	PREDICTED: amino acid permease 4-like isoform X2 [Musa acuminata subsp. malaccensis]
c75910.graph_c0	171.045	189.319	350.595	747.003	528.664	812.992	7.09813e-06	1.92441	up	--	--	Molecular Function: catalytic activity (GO:0003824);;	--	--	--	--	--	PREDICTED: uncharacterized protein LOC103987145 [Musa acuminata subsp. malaccensis]
c74667.graph_c0	108.037	70.7505	75.0025	10.3003	6.19295	4.08439	3.45838e-11	-3.22484	down	[DZ]	--	--	--	[S]	Function unknown	Regulator of chromosome condensation (RCC1) repeat;; Regulator of chromosome condensation (RCC1) repeat;; Regulator of chromosome condensation (RCC1) repeat;; Regulator of chromosome condensation (RCC1) repeat	Ultraviolet-B receptor UVR8 GN=UVR8 OS=Arabidopsis thaliana (Mouse-ear cress) PE=1 SV=1	PREDICTED: ultraviolet-B receptor UVR8-like isoform X1 [Elaeis guineensis]
c31088.graph_c0	1.15649	1.62196	2.49508	0	0.0505689	0.0406886	1.93661e-07	-5.47618	down	[KLB]	--	--	--	[E]	Amino acid transport and metabolism	Metallopeptidase family M24;; Histone chaperone Rttp106-like;; FACT complex subunit (SPT16/CDC68)	FACT complex subunit SPT16 GN=OSJNBb0062H02.2 OS=Oryza sativa subsp. japonica (Rice) PE=2 SV=2	unnamed protein product [Vitis vinifera]
c51843.graph_c0	7.35848	5.79976	4.52473	0.141318	0	0.37657	2.31028e-07	-4.73174	down	--	--	Cellular Component: peroxisome (GO:0005777);; Biological Process: polyamine catabolic process (GO:0006598);; Molecular Function: polyamine oxidase activity (GO:0046592);; Biological Process: oxidation-reduction process (GO:0055114);;	--	[Q]	Secondary metabolites biosynthesis, transport and catabolism	Flavin containing amine oxidoreductase	Probable polyamine oxidase 2 GN=PAO2 OS=Arabidopsis thaliana (Mouse-ear cress) PE=2 SV=1	PREDICTED: probable polyamine oxidase 4 isoform X2 [Elaeis guineensis]
c29301.graph_c0	0	0	0	8.38574	17.5697	18.0132	3.04782e-13	Inf	up	--	--	Molecular Function: catalytic activity (GO:0003824);;	--	--	--	--	Formin-like protein 5 GN=P0453E05.107 OS=Oryza sativa subsp. japonica (Rice) PE=2 SV=2	PREDICTED: uncharacterized protein LOC102602011 [Solanum tuberosum]
c55999.graph_c0	6.16198	3.45067	4.39617	0	0	0	4.77763e-10	#NAME?	down	--	--	--	--	--	--	--	--	PREDICTED: zeaxanthin epoxidase, chloroplastic isoform X1 [Phoenix dactylifera]
c70817.graph_c0	2.13841	0.708874	0.748137	15.9466	5.68506	16.2508	1.57243e-05	3.80921	up	--	--	Molecular Function: DNA binding (GO:0003677);; Molecular Function: sequence-specific DNA binding transcription factor activity (GO:0003700);; Cellular Component: nucleus (GO:0005634);; Biological Process: regulation of transcription, DNA-templated (GO:0006355);; Biological Process: flower development (GO:0009908);; Biological Process: maintenance of meristem identity (GO:0010074);; Molecular Func…	K09264|1e-96|sbi:SORBI_01g007790|hypothetical protein	[K]	Transcription	K-box region;; SRF-type transcription factor (DNA-binding and dimerisation domain)	MADS-box transcription factor 14 OS=Oryza sativa subsp. japonica (Rice) PE=1 SV=2	MADS box protein [Lilium longiflorum]
c70040.graph_c0	72.1783	101.599	83.7898	22.7808	12.9396	20.117	0.000116772	-1.84157	down	[C]	Energy production and conversion	--	K02113|2e-84|pop:POPTR_740620|hypothetical protein	[C]	Energy production and conversion	ATP synthase delta (OSCP) subunit	ATP synthase delta chain, chloroplastic (Precursor) GN=ATPD OS=Nicotiana tabacum (Common tobacco) PE=2 SV=1	PREDICTED: ATP synthase delta chain, chloroplastic-like [Malus domestica]
c68173.graph_c0	557.561	528.661	501.419	140.666	174.624	139.884	0.00273854	-1.41577	down	--	--	Biological Process: transcription, DNA-templated (GO:0006351);; Biological Process: response to abiotic stimulus (GO:0009628);; Biological Process: response to auxin (GO:0009733);; Biological Process: regulation of gene expression (GO:0010468);; Cellular Component: intracellular membrane-bounded organelle (GO:0043231);; Biological Process: single-organism process (GO:0044699);; Biological Process…	--	--	--	AUX/IAA family	Auxin-responsive protein IAA30 GN=IAA30 OS=Oryza sativa subsp. japonica (Rice) PE=2 SV=1	PREDICTED: auxin-responsive protein IAA30 isoform X2 [Elaeis guineensis]
c66886.graph_c0	47.4483	56.089	63.7621	18.5204	12.311	13.6202	0.00219394	-1.5389	down	[G]	Carbohydrate transport and metabolism	--	K01807|1e-108|vvi:100247460|hypothetical protein LOC100247460	[G]	Carbohydrate transport and metabolism	Ribose 5-phosphate isomerase A (phosphoriboisomerase A)	Probable ribose-5-phosphate isomerase 2 GN=RPI2 OS=Arabidopsis thaliana (Mouse-ear cress) PE=1 SV=1	PREDICTED: probable ribose-5-phosphate isomerase 2 [Elaeis guineensis]
c68410.graph_c0	86.0129	61.2791	67.8151	25.0818	16.8959	22.3008	0.00419416	-1.35346	down	--	--	Molecular Function: sequence-specific DNA binding transcription factor activity (GO:0003700);; Cellular Component: nucleus (GO:0005634);; Biological Process: regulation of transcription, DNA-templated (GO:0006355);; Biological Process: signal transduction (GO:0007165);; Biological Process: photomorphogenesis (GO:0009640);; Biological Process: response to hormone (GO:0009725);; Biological Process:…	--	[K]	Transcription	bZIP transcription factor;; Basic region leucine zipper	Transcription factor HY5 GN=F2I11_150 OS=Arabidopsis thaliana (Mouse-ear cress) PE=1 SV=1	PREDICTED: transcription factor HY5 [Elaeis guineensis]
c76032.graph_c0	2.51854	1.35999	2.21146	20.4056	16.6527	14.3443	2.05831e-10	3.47843	up	--	--	--	--	[P]	Inorganic ion transport and metabolism	Heavy-metal-associated domain	Copper transport protein CCH GN=CCH OS=Arabidopsis thaliana (Mouse-ear cress) PE=1 SV=1	PREDICTED: RE1-silencing transcription factor-like [Elaeis guineensis]
c69981.graph_c0	49.2821	51.075	45.1568	17.4012	7.142	11.5922	0.00254767	-1.63547	down	--	--	Cellular Component: plastid (GO:0009536);;	--	--	--	--	Proline-rich receptor-like protein kinase PERK2 GN=PERK2 OS=Arabidopsis thaliana (Mouse-ear cress) PE=2 SV=3	PREDICTED: uncharacterized protein LOC103696571 [Phoenix dactylifera]
c64440.graph_c0	214.301	189.227	174.61	15.6261	5.21672	6.54804	1.99187e-15	-4.01728	down	--	--	--	--	--	--	--	--	PREDICTED: uncharacterized protein LOC100835108 [Brachypodium distachyon]
c75307.graph_c0	46.0229	79.6281	69.2008	18.1289	21.0298	23.9786	0.00536434	-1.26383	down	[E]	Amino acid transport and metabolism	Molecular Function: argininosuccinate lyase activity (GO:0004056);; Biological Process: purine nucleotide biosynthetic process (GO:0006164);; Cellular Component: chloroplast stroma (GO:0009570);; Biological Process: arginine biosynthetic process via ornithine (GO:0042450);;	K01755|0.0|vvi:100262660|hypothetical protein LOC100262660	[E]	Amino acid transport and metabolism	Lyase;; Argininosuccinate lyase C-terminal	Argininosuccinate lyase, chloroplastic (Precursor) GN=At5g10920 OS=Arabidopsis thaliana (Mouse-ear cress) PE=1 SV=1	PREDICTED: argininosuccinate lyase, chloroplastic-like [Elaeis guineensis]
c30000.graph_c0	2.38437	1.25794	1.45743	0	0	0	8.93854e-11	#NAME?	down	--	--	--	--	--	--	--	--	retrotransposon protein, putative, unclassified, expressed [Oryza sativa Japonica Group]
c75314.graph_c0	10.9619	9.49178	10.558	22.1244	20.5246	22.3744	0.00227978	1.45269	up	--	--	Biological Process: chromosome segregation (GO:0007059);; Biological Process: meiosis I (GO:0007127);; Biological Process: regulation of organelle organization (GO:0033043);; Biological Process: cellular biosynthetic process (GO:0044249);; Biological Process: cellular macromolecule metabolic process (GO:0044260);; Biological Process: system development (GO:0048731);; Biological Process: chromosom…	--	--	--	Protein of unknown function (DUF3537)	Proline-rich receptor-like protein kinase PERK13 GN=F24J13.3 OS=Arabidopsis thaliana (Mouse-ear cress) PE=2 SV=1	PREDICTED: uncharacterized protein LOC103986415 [Musa acuminata subsp. malaccensis]
c80166.graph_c0	178.116	91.3407	122.944	17.4947	11.9555	16.2793	3.92927e-08	-2.70152	down	--	--	--	--	--	--	--	F-box/LRR-repeat protein At3g26922 GN=At3g26922 OS=Arabidopsis thaliana (Mouse-ear cress) PE=2 SV=2	hypothetical protein F775_06866 [Aegilops tauschii]
c78389.graph_c0	3.06911	4.52177	4.53361	0.396219	0.536801	0.431919	0.000256404	-2.77914	down	--	--	Cellular Component: plastid (GO:0009536);;	--	[R]	General function prediction only	PPR repeat;; PPR repeat family;; PPR repeat;; Pentatricopeptide repeat domain;; Tetratricopeptide repeat	Pentatricopeptide repeat-containing protein At1g05750, chloroplastic (Precursor) GN=T20M3.1 OS=Arabidopsis thaliana (Mouse-ear cress) PE=2 SV=1	PREDICTED: pentatricopeptide repeat-containing protein At1g05750, chloroplastic [Elaeis guineensis]
c79537.graph_c0	69.5017	98.7217	94.7355	16.4689	20.4297	17.0332	1.58442e-05	-1.9133	down	--	--	--	--	[S]	Function unknown	Protein of unknown function (DUF563)	Pollen-specific leucine-rich repeat extensin-like protein 2 (Precursor) GN=PEX2 OS=Arabidopsis thaliana (Mouse-ear cress) PE=1 SV=1	hypothetical protein PRUPE_ppa004655mg [Prunus persica]
c78956.graph_c0	6.922	7.91417	7.11871	0.0544109	0.81088	0.362471	3.62482e-09	-3.7666	down	[RTKL]	--	Cellular Component: cytoplasmic membrane-bounded vesicle (GO:0016023);; Molecular Function: transferase activity, transferring phosphorus-containing groups (GO:0016772);;	--	--	--	Protein kinase domain;; Protein tyrosine kinase;; Leucine rich repeat;; Leucine Rich Repeat;; Leucine Rich repeats (2 copies);; Leucine rich repeat N-terminal domain;; Leucine Rich repeat;; Leucine rich repeat	Probable LRR receptor-like serine/threonine-protein kinase At4g37250 (Precursor) GN=At4g37250 OS=Arabidopsis thaliana (Mouse-ear cress) PE=2 SV=1	PREDICTED: LOW QUALITY PROTEIN: probable LRR receptor-like serine/threonine-protein kinase At4g37250 [Elaeis guineensis]
c76771.graph_c0	132.646	104.498	115.452	33.5655	6.16163	13.5579	1.94393e-06	-2.34485	down	--	--	Molecular Function: protein tyrosine phosphatase activity (GO:0004725);; Biological Process: peptidyl-tyrosine dephosphorylation (GO:0035335);;	--	[V]	Defense mechanisms	Tyrosine phosphatase family;; Tyrosine phosphatase family	Probable tyrosine-protein phosphatase At1g05000 GN=At1g05000 OS=Arabidopsis thaliana (Mouse-ear cress) PE=1 SV=1	PREDICTED: probable tyrosine-protein phosphatase At1g05000 [Elaeis guineensis]
c46053.graph_c0	11.8443	5.17759	8.05083	0	0	0	3.32336e-10	#NAME?	down	--	--	--	--	--	--	--	--	PREDICTED: aspartic proteinase Asp1-like [Phoenix dactylifera]
c31312.graph_c0	14.0566	12.0126	13.4686	1.28411	0	1.71088	4.44366e-05	-3.36077	down	--	--	--	--	--	--	--	Sulfated surface glycoprotein 185 (Precursor) OS=Volvox carteri (Green alga) PE=1 SV=1	PREDICTED: leucine-rich repeat extensin-like protein 3 [Nicotiana tomentosiformis]
c71608.graph_c0	60.1612	56.841	48.3798	0.190519	0.499505	0.486523	1.16957e-37	-6.74941	down	--	--	Molecular Function: inorganic anion exchanger activity (GO:0005452);; Biological Process: anion transport (GO:0006820);; Cellular Component: integral component of membrane (GO:0016021);;	--	[P]	Inorganic ion transport and metabolism	HCO3- transporter family	Boron transporter 4 GN=BOR4 OS=Arabidopsis thaliana (Mouse-ear cress) PE=2 SV=1	PREDICTED: boron transporter 4-like [Elaeis guineensis]
c71797.graph_c0	85.1708	54.5713	61.1072	24.179	14.3885	15.8557	0.00243824	-1.48869	down	[R]	General function prediction only	Cellular Component: mitochondrion (GO:0005739);; Biological Process: metabolic process (GO:0008152);; Molecular Function: hydrolase activity (GO:0016787);;	--	[R]	General function prediction only	Haloacid dehalogenase-like hydrolase;; haloacid dehalogenase-like hydrolase;; HAD-hyrolase-like	(DL)-glycerol-3-phosphatase 1 (Precursor) GN=GPP1 OS=Arabidopsis thaliana (Mouse-ear cress) PE=1 SV=1	putative HAD superfamily hydrolase [Elaeis guineensis]
c52841.graph_c0	2.93025	2.88919	2.64266	0	0	0	4.7136e-10	#NAME?	down	--	--	--	--	--	--	--	--	PREDICTED: uncharacterized protein LOC101781191 [Setaria italica]
c68590.graph_c0	22.26	42.2935	35.7663	8.42144	6.61618	11.466	0.0060343	-1.56691	down	[J]	Translation, ribosomal structure and biogenesis	Cellular Component: plastid ribosome (GO:0009547);; Cellular Component: thylakoid (GO:0009579);; Cellular Component: membrane (GO:0016020);; Biological Process: carboxylic acid metabolic process (GO:0019752);; Biological Process: primary metabolic process (GO:0044238);; Biological Process: cellular biosynthetic process (GO:0044249);; Cellular Component: chloroplast part (GO:0044434);; Biological …	K02926|1e-121|osa:4332348|Os03g0265400	[J]	Translation, ribosomal structure and biogenesis	Ribosomal protein L4/L1 family	50S ribosomal protein L4, chloroplastic (Precursor) GN=RPL4 OS=Arabidopsis thaliana (Mouse-ear cress) PE=2 SV=2	PREDICTED: 50S ribosomal protein L4, chloroplastic [Elaeis guineensis]
c64699.graph_c0	0.217596	0.388404	0.0507516	0.965322	1.52234	1.04116	9.62253e-05	2.79208	up	--	--	--	--	--	--	F-box associated domain;; F-box-like;; F-box domain	Putative F-box protein At1g47790 GN=At1g47790 OS=Arabidopsis thaliana (Mouse-ear cress) PE=3 SV=1	PREDICTED: putative F-box protein At3g10240 [Phoenix dactylifera]
c78462.graph_c0	14.2149	17.5309	17.1882	62.6949	63.5409	81.9078	1.12121e-08	2.45931	up	[M]	Cell wall/membrane/envelope biogenesis	Cellular Component: Golgi apparatus (GO:0005794);; Biological Process: starch metabolic process (GO:0005982);; Biological Process: glucuronoxylan biosynthetic process (GO:0010417);; Molecular Function: glucuronoxylan glucuronosyltransferase activity (GO:0080116);;	--	[G]	Carbohydrate transport and metabolism	Glycosyl transferase family 8;; Nucleotide-diphospho-sugar transferase	UDP-glucuronate:xylan alpha-glucuronosyltransferase 1 GN=MVE11.2 OS=Arabidopsis thaliana (Mouse-ear cress) PE=2 SV=1	PREDICTED: putative UDP-glucuronate:xylan alpha-glucuronosyltransferase 3 isoform X1 [Elaeis guineensis]
c55528.graph_c0	0.22055	0.168719	0.257203	74.3605	25.691	15.3329	0.000146432	7.86895	up	--	--	Biological Process: cellular protein modification process (GO:0006464);; Biological Process: aging (GO:0007568);; Biological Process: response to salicylic acid (GO:0009751);; Cellular Component: intracellular part (GO:0044424);;	--	[OR]	--	Ubiquitin family;; Ubiquitin-2 like Rad60 SUMO-like;; Ubiquitin-like domain	Ubiquitin (Precursor) GN=PU1 OS=Pisum sativum (Garden pea) PE=2 SV=2	polyubiquitin-like protein [Phaseolus vulgaris]
c54970.graph_c0	0	0	0	1.23898	6.26787	5.34219	1.71653e-08	Inf	up	--	--	Molecular Function: DNA binding (GO:0003677);; Biological Process: DNA recombination (GO:0006310);; Molecular Function: zinc ion binding (GO:0008270);; Biological Process: DNA integration (GO:0015074);;	--	[R]	General function prediction only	GAG-pre-integrase domain;; Reverse transcriptase (RNA-dependent DNA polymerase)	Endonuclease OS=Nicotiana tabacum (Common tobacco) PE=2 SV=1	polyprotein [Oryza australiensis]
c78833.graph_c0	332.956	498.583	489.597	21.0043	64.6711	43.0166	1.28292e-10	-2.98372	down	[E]	Amino acid transport and metabolism	Molecular Function: transporter activity (GO:0005215);; Biological Process: oligopeptide transport (GO:0006857);; Cellular Component: membrane (GO:0016020);;	--	[E]	Amino acid transport and metabolism	POT family	Protein NRT1/ PTR FAMILY 6.4 GN=MIL23.23 OS=Arabidopsis thaliana (Mouse-ear cress) PE=1 SV=1	PREDICTED: protein NRT1/ PTR FAMILY 6.4 [Elaeis guineensis]
c74685.graph_c1	45.0755	29.5139	33.1678	0.737213	1.01728	1.47334	2.87052e-15	-4.66992	down	--	--	Cellular Component: cytoplasm (GO:0005737);; Biological Process: translation (GO:0006412);;	K03252|6e-55|vvi:100252123|hypothetical protein LOC100252123	[J]	Translation, ribosomal structure and biogenesis	Eukaryotic translation initiation factor 3 subunit 8 N-terminus	Eukaryotic translation initiation factor 3 subunit C {ECO:0000255|HAMAP-Rule:MF_03002} GN=TIF3C1 OS=Arabidopsis thaliana (Mouse-ear cress) PE=1 SV=2	PREDICTED: eukaryotic translation initiation factor 3 subunit C-like [Elaeis guineensis]
c70973.graph_c0	0.195696	0.731895	0.669442	2.64585	2.82952	3.81895	0.000206282	2.88321	up	[G]	Carbohydrate transport and metabolism	Molecular Function: beta-fructofuranosidase activity (GO:0004564);; Cellular Component: extracellular region (GO:0005576);; Biological Process: carbohydrate metabolic process (GO:0005975);; Cellular Component: cytoplasmic membrane-bounded vesicle (GO:0016023);; Biological Process: response to stimulus (GO:0050896);;	K01193|0.0|osa:4324001|Os01g0966700	[G]	Carbohydrate transport and metabolism	Glycosyl hydrolases family 32 N-terminal domain;; Glycosyl hydrolases family 32 C terminal	Beta-fructofuranosidase, insoluble isoenzyme 4 (Precursor) GN=P0458E05.32 OS=Oryza sativa subsp. japonica (Rice) PE=2 SV=1	PREDICTED: beta-fructofuranosidase, insoluble isoenzyme 4-like [Elaeis guineensis]
c80012.graph_c0	87.5658	99.0256	106.312	21.4033	19.9405	18.1127	1.39917e-05	-1.9228	down	[L]	Replication, recombination and repair	Molecular Function: hydrolase activity, acting on ester bonds (GO:0016788);;	--	--	--	Staphylococcal nuclease homologue	Probable staphylococcal-like nuclease CAN1 OS=Oryza sativa subsp. japonica (Rice) PE=2 SV=1	PREDICTED: uncharacterized 38.1 kDa protein-like isoform X2 [Elaeis guineensis]
c71460.graph_c0	2.10984	1.36294	1.83716	0.59428	0.0984054	0.237536	0.00583973	-2.12642	down	[U]	Intracellular trafficking, secretion, and vesicular transport	Molecular Function: peptidase activity (GO:0008233);; Biological Process: protein metabolic process (GO:0019538);; Biological Process: posttranscriptional gene silencing by RNA (GO:0035194);; Cellular Component: membrane part (GO:0044425);; Biological Process: production of small RNA involved in gene silencing by RNA (GO:0070918);;	K09648|2e-69|vvi:100244265|hypothetical protein LOC100244265	[OU]	--	Peptidase S24-like;; Signal peptidase, peptidase S26	Thylakoidal processing peptidase 1, chloroplastic (Precursor) GN=TPP1 OS=Arabidopsis thaliana (Mouse-ear cress) PE=2 SV=2	PREDICTED: mitochondrial inner membrane protease subunit 2 isoform X1 [Elaeis guineensis]
c74332.graph_c0	18.4843	10.2903	13.7315	0.525515	0.0966877	0.194491	1.81868e-15	-5.30817	down	--	--	Cellular Component: mitochondrion (GO:0005739);;	--	--	--	GDP-fucose protein O-fucosyltransferase	Uncharacterized protein At1g04910 GN=At1g04910 OS=Arabidopsis thaliana (Mouse-ear cress) PE=2 SV=1	PREDICTED: LOW QUALITY PROTEIN: uncharacterized protein At1g04910-like [Elaeis guineensis]
c73042.graph_c0	195.377	335.958	328.932	22.3014	40.9373	40.6928	1.20965e-06	-2.68425	down	--	--	--	--	[I]	Lipid transport and metabolism	CRAL/TRIO domain;; CRAL/TRIO, N-terminal domain	Patellin-3 GN=PATL3 OS=Arabidopsis thaliana (Mouse-ear cress) PE=1 SV=2	PREDICTED: patellin-3-like isoform X2 [Elaeis guineensis]
c77302.graph_c0	7.30875	4.4637	5.55599	15.0587	23.0416	25.5491	7.96857e-06	2.27404	up	--	--	--	--	[K]	Transcription	Myb-like DNA-binding domain;; Myb-like DNA-binding domain	DEAD-box ATP-dependent RNA helicase 42 GN=F9H16.10 OS=Arabidopsis thaliana (Mouse-ear cress) PE=1 SV=2	PREDICTED: cyclin-D-binding Myb-like transcription factor 1 [Musa acuminata subsp. malaccensis]
c45626.graph_c0	18.5801	20.2761	25.256	0	0	0	7.87051e-34	#NAME?	down	[C]	Energy production and conversion	Molecular Function: oxidoreductase activity (GO:0016491);;	--	--	--	FAD binding domain;; Berberine and berberine like	Cannabidiolic acid synthase-like 1 (Precursor) GN=CBDAS2 OS=Cannabis sativa (Hemp) PE=2 SV=1	PREDICTED: cannabidiolic acid synthase-like 1 [Phoenix dactylifera]
c80355.graph_c1	1612.7	835.943	833.35	4125.21	4133.79	3691.52	0.000808863	2.27249	up	--	--	Molecular Function: enzyme inhibitor activity (GO:0004857);; Cellular Component: plant-type cell wall (GO:0009505);; Molecular Function: pectinesterase activity (GO:0030599);; Biological Process: cell wall modification (GO:0042545);; Biological Process: negative regulation of catalytic activity (GO:0043086);; Molecular Function: aspartyl esterase activity (GO:0045330);; Biological Process: pectin…	--	--	--	Pectinesterase	Pectinesterase 17 (Precursor) GN=F4L23.27 OS=Arabidopsis thaliana (Mouse-ear cress) PE=2 SV=2	PREDICTED: pectinesterase-like [Musa acuminata subsp. malaccensis]
c75875.graph_c0	3.61815	3.32143	3.29117	0.152869	0.885963	0.611024	0.00173673	-2.23962	down	--	--	--	--	[KR]	--	mTERF	--	PREDICTED: uncharacterized protein LOC105033027 [Elaeis guineensis]
c72793.graph_c0	9.75791	8.06911	8.2134	12.6935	18.3053	19.8578	0.00727142	1.35306	up	--	--	Cellular Component: plastid (GO:0009536);;	--	[T]	Signal transduction mechanisms	Conserved mid region of cactin;; Cactus-binding C-terminus of cactin protein	Cactin GN=CTN OS=Arabidopsis thaliana (Mouse-ear cress) PE=1 SV=1	PREDICTED: cactin [Elaeis guineensis]
c79875.graph_c0	3.56401	3.18084	3.63678	0.690166	0.311681	0.752351	0.00524605	-2.19143	down	--	--	--	--	[AR]	--	KH domain;; KH domain	KH domain-containing protein At4g18375 GN=At4g18375 OS=Arabidopsis thaliana (Mouse-ear cress) PE=2 SV=1	PREDICTED: KH domain-containing protein At4g18375 [Elaeis guineensis]
c71296.graph_c0	14.2735	2.93932	4.32681	0.152193	0.0630032	0	0.00282	-6.19846	down	[Q]	Secondary metabolites biosynthesis, transport and catabolism	Cellular Component: chloroplast stroma (GO:0009570);; Biological Process: response to auxin (GO:0009733);; Biological Process: cell wall modification involved in abscission (GO:0009830);; Biological Process: auxin polar transport (GO:0009926);; Biological Process: leaf morphogenesis (GO:0009965);; Biological Process: secondary shoot formation (GO:0010223);; Biological Process: carotene catabolic …	--	[Q]	Secondary metabolites biosynthesis, transport and catabolism	Retinal pigment epithelial membrane protein	Carotenoid cleavage dioxygenase 8 homolog B, chloroplastic (Precursor) GN=OSJNBa0014K08.38 OS=Oryza sativa subsp. japonica (Rice) PE=1 SV=1	PREDICTED: carotenoid cleavage dioxygenase 8 homolog B, chloroplastic-like [Elaeis guineensis]
c79308.graph_c1	1.4864	0.94757	1.56008	3.61107	16.1186	12.551	0.00884859	3.41449	up	--	--	Molecular Function: binding (GO:0005488);;	--	[R]	General function prediction only	--	Endonuclease OS=Nicotiana tabacum (Common tobacco) PE=2 SV=1	hypothetical protein POPTR_0006s16720g, partial [Populus trichocarpa]
c81505.graph_c0	1.16122	0.947548	0.853151	3.0664	5.95092	5.09871	4.58372e-06	2.64535	up	[L]	Replication, recombination and repair	Molecular Function: damaged DNA binding (GO:0003684);; Molecular Function: ATP binding (GO:0005524);; Biological Process: mismatch repair (GO:0006298);; Cellular Component: plastid (GO:0009536);; Molecular Function: nucleoside-triphosphatase activity (GO:0017111);; Molecular Function: mismatched DNA binding (GO:0030983);; Biological Process: maintenance of fidelity involved in DNA-dependent DNA r…	K07456|0.0|sbi:SORBI_06g033170|hypothetical protein	--	--	MutS domain V;; Smr domain	DNA mismatch repair protein MSH1, mitochondrial (Precursor) GN=K7M2.9 OS=Arabidopsis thaliana (Mouse-ear cress) PE=1 SV=1	PREDICTED: uncharacterized protein LOC105054914 [Elaeis guineensis]
c75081.graph_c0	1.4172	1.11194	1.57645	0.0921192	0	0	4.32163e-08	-5.09527	down	--	--	--	--	[S]	Function unknown	PQ loop repeat	--	PREDICTED: probable vacuolar amino acid transporter YPQ1 [Elaeis guineensis]
c67251.graph_c0	2.63154	2.37912	1.78553	14.0496	10.7954	10.5715	3.07404e-06	2.76768	up	--	--	--	--	--	--	RNA recognition motif (a.k.a. RRM, RBD, or RNP domain);; RNA recognition motif. (a.k.a. RRM, RBD, or RNP domain)	--	PREDICTED: uncharacterized protein LOC105048480 isoform X1 [Elaeis guineensis]
c68171.graph_c0	3.66244	2.42817	2.56266	0	0	0.618502	1.07874e-05	-3.44925	down	--	--	--	--	[O]	Posttranslational modification, protein turnover, chaperones	--	Formin-like protein 14 GN=FH14 OS=Arabidopsis thaliana (Mouse-ear cress) PE=3 SV=3	PREDICTED: proline-rich receptor-like protein kinase PERK9 [Nicotiana sylvestris]
c50454.graph_c0	5.32232	4.17593	2.29176	20.0654	22.9144	17.0545	0.000449041	2.74589	up	--	--	Cellular Component: nucleosome (GO:0000786);; Molecular Function: DNA binding (GO:0003677);; Cellular Component: nucleus (GO:0005634);; Biological Process: nucleosome assembly (GO:0006334);;	K11275|2e-07|zma:541964|hon102	--	--	--	--	variant of histone H1 [Lilium longiflorum]
c81664.graph_c0	67.1327	20.0056	19.7862	0.134746	0.446245	0.179528	0.000138183	-6.69095	down	--	--	Cellular Component: aleurone grain membrane (GO:0032578);;	--	--	--	--	Arabinogalactan peptide 3 (Precursor) GN=AGPEP3 OS=Oryza sativa subsp. japonica (Rice) PE=1 SV=1	PREDICTED: arabinogalactan peptide 3-like [Phoenix dactylifera]
c62378.graph_c0	16.2722	21.608	17.1862	605.786	454.513	432.767	1.59274e-26	5.13292	up	--	--	--	--	--	--	--	--	hypothetical protein OsJ_07566 [Oryza sativa Japonica Group]
c79156.graph_c0	19.9218	18.3636	17.3931	1.53555	1.03591	0.416755	7.49488e-12	-3.82825	down	--	--	--	--	--	--	Protein of unknown function, DUF547;; Leucine-zipper of ternary complex factor MIP1	--	PREDICTED: uncharacterized protein LOC105052885 isoform X1 [Elaeis guineensis]
c66037.graph_c0	9.43094	3.86236	5.19918	39.2425	55.2837	48.9063	1.69637e-11	3.37029	up	--	--	Cellular Component: mitochondrion (GO:0005739);;	--	--	--	Late embryogenesis abundant protein	Lysine-rich arabinogalactan protein 19 (Precursor) GN=AGP19 OS=Arabidopsis thaliana (Mouse-ear cress) PE=2 SV=2	PREDICTED: uncharacterized protein LOC105040822 [Elaeis guineensis]
c56682.graph_c0	3.53366	1.50179	4.39565	13.6858	7.41664	10.2775	0.00397649	2.13007	up	--	--	--	--	[U]	Intracellular trafficking, secretion, and vesicular transport	--	Coatomer subunit delta-4 OS=Oryza sativa subsp. japonica (Rice) PE=2 SV=1	PREDICTED: coatomer subunit delta-2-like isoform X2 [Phoenix dactylifera]
c77902.graph_c0	13.4092	15.8833	15.4818	3.45578	4.07167	5.04702	0.00601684	-1.45954	down	--	--	Molecular Function: binding (GO:0005488);;	--	[S]	Function unknown	Regulator of chromosome condensation (RCC1) repeat;; Regulator of chromosome condensation (RCC1) repeat	Ultraviolet-B receptor UVR8 GN=UVR8 OS=Arabidopsis thaliana (Mouse-ear cress) PE=1 SV=1	PREDICTED: ultraviolet-B receptor UVR8 isoform X1 [Elaeis guineensis]
c74479.graph_c0	17.1884	12.026	12.9878	2.52076	0.496912	0.719684	1.24502e-05	-3.10825	down	[R]	General function prediction only	Molecular Function: binding (GO:0005488);; Molecular Function: oxidoreductase activity, acting on paired donors, with incorporation or reduction of molecular oxygen, 2-oxoglutarate as one donor, and incorporation of one atom each of oxygen into both donors (GO:0016706);; Biological Process: single-organism metabolic process (GO:0044710);; Biological Process: single-organism developmental process …	--	[QR]	--	2OG-Fe(II) oxygenase superfamily;; non-haem dioxygenase in morphine synthesis N-terminal	1-aminocyclopropane-1-carboxylate oxidase GN=ACO OS=Brassica juncea (Indian mustard) PE=2 SV=1	PREDICTED: sexual differentiation process protein isp7-like [Phoenix dactylifera]
c66075.graph_c0	38.8251	118.084	175.677	335.384	434.11	599.639	1.03199e-06	2.39088	up	[CE]	--	Molecular Function: magnesium ion binding (GO:0000287);; Molecular Function: 3-isopropylmalate dehydrogenase activity (GO:0003862);; Biological Process: leucine biosynthetic process (GO:0009098);; Cellular Component: plastid (GO:0009536);; Molecular Function: NAD binding (GO:0051287);; Biological Process: oxidation-reduction process (GO:0055114);;	K00052|6e-86|pop:POPTR_1067569|hypothetical protein	[E]	Amino acid transport and metabolism	Isocitrate/isopropylmalate dehydrogenase	3-isopropylmalate dehydrogenase 2, chloroplastic (Precursor) GN=T21F11.11 OS=Arabidopsis thaliana (Mouse-ear cress) PE=1 SV=1	PREDICTED: 3-isopropylmalate dehydrogenase 2, chloroplastic-like isoform X1 [Phoenix dactylifera]
c79039.graph_c0	66.7176	30.3681	40.1446	8.63103	6.38576	9.54217	0.00108995	-2.07896	down	--	--	--	--	--	--	FBD	--	hypothetical protein VITISV_020815 [Vitis vinifera]
c61933.graph_c0	281.157	157.079	144.389	0	0	0	3.95455e-31	#NAME?	down	--	--	--	K09286|1e-11|ath:AT4G25470|CBF2	--	--	--	Dehydration-responsive element-binding protein 1C GN=M7J2.161 OS=Arabidopsis thaliana (Mouse-ear cress) PE=2 SV=2	CBF2-like protein [Lepidium latifolium]
c61724.graph_c0	0.025454	0.0259628	0.0237474	1.31205	3.66847	2.98037	1.17035e-08	7.11234	up	--	--	--	--	--	--	Zein-binding	--	IFA binding protein [Lilium longiflorum]
c57534.graph_c0	12.4586	26.1628	34.2621	0.344041	0.113938	0	1.88856e-08	-6.94727	down	[S]	Function unknown	Molecular Function: catalytic activity (GO:0003824);; Biological Process: metabolic process (GO:0008152);;	--	--	--	Glyoxalase-like domain;; Glyoxalase/Bleomycin resistance protein/Dioxygenase superfamily	Formin-like protein 14 GN=FH14 OS=Arabidopsis thaliana (Mouse-ear cress) PE=3 SV=3	PREDICTED: uncharacterized protein LOC105044439 [Elaeis guineensis]
c64576.graph_c0	32.1129	53.5514	44.2263	5.8148	7.1323	5.45183	0.000248665	-2.45115	down	--	--	Molecular Function: protein kinase activity (GO:0004672);; Cellular Component: mitochondrion (GO:0005739);; Biological Process: phosphorylation (GO:0016310);; Biological Process: cellular macromolecule metabolic process (GO:0044260);;	--	--	--	--	Leucine-rich repeat receptor-like protein kinase PEPR1 (Precursor) GN=PEPR1 OS=Arabidopsis thaliana (Mouse-ear cress) PE=1 SV=1	PREDICTED: protein LYK5-like, partial [Phoenix dactylifera]
c74692.graph_c0	3.3725	8.73207	8.37421	111.142	24.1754	193.117	0.00622163	4.33583	up	[Q]	Secondary metabolites biosynthesis, transport and catabolism	Biological Process: biosynthetic process (GO:0009058);; Molecular Function: naringenin-chalcone synthase activity (GO:0016210);;	K00660|0.0|sbi:SORBI_05g020210|hypothetical protein	--	--	Chalcone and stilbene synthases, N-terminal domain;; Chalcone and stilbene synthases, C-terminal domain;; 3-Oxoacyl-[acyl-carrier-protein (ACP)] synthase III;; 3-Oxoacyl-[acyl-carrier-protein (ACP)] synthase III C terminal;; FAE1/Type III polyketide synthase-like protein;; Protein of unknown function (DUF1010)	Chalcone synthase 3 GN=CHS3 OS=Sorghum bicolor (Sorghum) PE=3 SV=1	CHS1 [Tulipa fosteriana]
c65213.graph_c0	2.89676	1.41824	2.16203	51.5995	23.1846	25.3078	3.29944e-06	4.35181	up	[M]	Cell wall/membrane/envelope biogenesis	Molecular Function: UDP-glucose 4-epimerase activity (GO:0003978);; Biological Process: galactose metabolic process (GO:0006012);; Biological Process: cellular metabolic process (GO:0044237);; Molecular Function: coenzyme binding (GO:0050662);;	K01784|5e-76|pop:POPTR_646762|UDP-glucose 4-epimerase (EC:5.1.3.2)	[M]	Cell wall/membrane/envelope biogenesis	UDP-glucose 4-epimerase C-term subunit;; NAD dependent epimerase/dehydratase family;; 3-beta hydroxysteroid dehydrogenase/isomerase family;; Polysaccharide biosynthesis protein	UDP-glucose 4-epimerase 1 OS=Oryza sativa subsp. japonica (Rice) PE=2 SV=1	hypothetical protein ARALYDRAFT_888609 [Arabidopsis lyrata subsp. lyrata]
c72643.graph_c0	0.278138	0.252175	0.461314	1.04458	1.29727	0.835043	0.00826433	2.06692	up	--	--	--	--	--	--	PPR repeat family;; PPR repeat;; Pentatricopeptide repeat domain;; PPR repeat	Pentatricopeptide repeat-containing protein At1g03100, mitochondrial (Precursor) GN=At1g03100 OS=Arabidopsis thaliana (Mouse-ear cress) PE=2 SV=1	PREDICTED: pentatricopeptide repeat-containing protein At1g03100, mitochondrial isoform X2 [Elaeis guineensis]
c45366.graph_c0	4.79348	6.40145	4.70261	0	0	0	1.47534e-12	#NAME?	down	--	--	--	--	[O]	Posttranslational modification, protein turnover, chaperones	Zinc finger, C3HC4 type (RING finger)	Probable BOI-related E3 ubiquitin-protein ligase 2 GN=BRG2 OS=Arabidopsis thaliana (Mouse-ear cress) PE=1 SV=1	PREDICTED: probable BOI-related E3 ubiquitin-protein ligase 2 [Phoenix dactylifera]
c71764.graph_c1	749.859	490.171	572.759	67.7606	15.6882	25.595	6.98047e-13	-3.66519	down	[P]	Inorganic ion transport and metabolism	Biological Process: iron ion transport (GO:0006826);; Biological Process: cellular iron ion homeostasis (GO:0006879);; Biological Process: response to oxidative stress (GO:0006979);; Molecular Function: ferric iron binding (GO:0008199);; Biological Process: response to abscisic acid (GO:0009737);; Molecular Function: oxidoreductase activity (GO:0016491);; Biological Process: oxidation-reduction p…	K00522|1e-117|vvi:100267235|hypothetical protein LOC100267235	[P]	Inorganic ion transport and metabolism	Ferritin-like domain	Ferritin-3, chloroplastic (Precursor) OS=Glycine max (Soybean) PE=2 SV=1	ferritin [Tulipa gesneriana]
c68048.graph_c0	1.22748	0.658956	1.38627	7.69738	5.4238	5.16416	5.21716e-05	2.87892	up	[H]	Coenzyme transport and metabolism	Cellular Component: intracellular membrane-bounded organelle (GO:0043231);; Cellular Component: cytoplasmic part (GO:0044444);;	K03639|7e-86|sbi:SORBI_06g018990|hypothetical protein	[H]	Coenzyme transport and metabolism	MoaC family	Cyclic pyranopterin monophosphate synthase accessory protein, mitochondrial (Precursor) GN=CNX3 OS=Arabidopsis thaliana (Mouse-ear cress) PE=1 SV=1	PREDICTED: cyclic pyranopterin monophosphate synthase accessory protein, mitochondrial isoform X1 [Elaeis guineensis]
c65063.graph_c0	0.630294	1.03577	0.196012	1288.67	2877.54	3115.69	1.59274e-26	12.2969	up	--	--	--	--	--	--	Terpene synthase family, metal binding domain;; Terpene synthase, N-terminal domain	Probable terpene synthase 2 GN=TPS2 OS=Arabidopsis thaliana (Mouse-ear cress) PE=1 SV=1	(E)-beta-ocimene synthase [Solanum lycopersicum]
c65286.graph_c0	9.5622	16.821	19.1351	31.5009	23.0753	43.5304	0.00722972	1.463	up	[I]	Lipid transport and metabolism	--	--	[V]	Defense mechanisms	alpha/beta hydrolase fold;; Carboxylesterase family;; Alpha/beta hydrolase family	Tuliposide A-converting enzyme 1, chloroplastic (Precursor) GN=TCEA1 OS=Tulipa gesneriana (Garden tulip) PE=1 SV=1	PREDICTED: tuliposide A-converting enzyme 2, chloroplastic-like [Phoenix dactylifera]
c81458.graph_c0	0	0	0	3.21006	9.28435	12.9448	4.86474e-10	Inf	up	--	--	--	--	[R]	General function prediction only	--	--	PREDICTED: uncharacterized protein LOC103932180, partial [Pyrus x bretschneideri]
c52228.graph_c0	87.3282	114.863	143.54	0.606105	0.501818	0.605657	3.50415e-24	-7.28753	down	--	--	--	--	--	--	--	Leucine-rich repeat extensin-like protein 3 (Precursor) GN=LRX3 OS=Arabidopsis thaliana (Mouse-ear cress) PE=1 SV=1	hypothetical protein SELMODRAFT_404120 [Selaginella moellendorffii]
c81583.graph_c0	0	0	0	15.1624	11.9558	25.9735	3.62158e-11	Inf	up	--	--	--	--	[R]	General function prediction only	NPR1/NIM1 like defence protein C terminal	Regulatory protein NPR3 GN=NPR3 OS=Arabidopsis thaliana (Mouse-ear cress) PE=1 SV=1	PREDICTED: regulatory protein NPR3-like [Elaeis guineensis]
c70207.graph_c0	13.3415	8.68606	8.60695	0.599665	0.992972	1.59792	0.000251052	-2.87251	down	--	--	--	--	[K]	Transcription	--	--	PREDICTED: trihelix transcription factor ASIL2 isoform X2 [Tarenaya hassleriana]
c58593.graph_c0	0.382462	3.90107	1.78409	8.24121	5.61912	4.09065	0.00718656	1.89239	up	--	--	Biological Process: acetyl-CoA metabolic process (GO:0006084);; Biological Process: fatty acid biosynthetic process (GO:0006633);; Biological Process: calcium ion transport (GO:0006816);; Biological Process: Golgi organization (GO:0007030);; Biological Process: response to salt stress (GO:0009651);; Biological Process: plant-type cell wall biogenesis (GO:0009832);; Cellular Component: membrane (G…	--	--	--	3-Oxoacyl-[acyl-carrier-protein (ACP)] synthase III C terminal	3-ketoacyl-CoA synthase 11 GN=KCS11 OS=Arabidopsis thaliana (Mouse-ear cress) PE=2 SV=1	hypothetical protein VITISV_022820 [Vitis vinifera]
[truncated: 3,840 more rows]
