# Supplementary material for: Transcriptome Sequencing Analysis Reveals a Difference in Monoterpene Biosynthesis between Scented Lilium ‘Siberia’ and Unscented Lilium ‘Novano’
Source: Front Plant Sci. 2017 Aug 4;8:1351. doi: 10.3389/fpls.2017.01351 (PMC5543080; doi:10.3389/fpls.2017.01351)
Supplement: Supplementary Table 6 — Sequence information of DEGs. [file Table6.XLS]

## Sheet: Sheet1
Sequence information of DEGs
Gene id	Sequence information
Terpenoid backbone biosynthesis pathway
c31768.graph_c0	GTTAAGTGTTGTCTTATTAACTAAAATATTAGTCCATAAATGCTTAAACTATTTTGAATTAGAACATGTCTTACACTTCAAGCACATTGCAGCTCTCACACTCCAAACAAATCACATAGTAACCATCGTCCCCATTAATCAATTCTGCCGGTCTGCAATGTAACGGGCCAGATGCACCAGCGGGGCCGCCTTCTGCGGGTCAAAACTGACCAGCTCCGCCTCAGCCTCCGCCACCAGCCTCCTCGCAAACGCCCTCGATTCCTCGAGCCCCATCAGCTTCGGATACGTTGCCTTGTCGGTCGCCAGATCCTTCCCCGCCGTCTTTCCCAACTGCTCCGACGTCCTCGTCACGTCCAAGATATCGTCAACCACCTGAAACAACAGCCCCACACAGCGAGC…
c46561.graph_c0	AGTCAGGATCAACTTCTGGGGGAATCTTAACCTACTGAACGAGCCAGTGAGGCTAGCAGCTGAGAAAGCGATGGCAAGCACTGGAATGAATACAGGACGGATACTCTCTGTCTGTGTTGCATACACATCGACACACGAGATCCTTCGTTCTGTTCAAGCATCAATTACGGAGAAAAGGAGCTATGGTAATGGATACTGTGGAGTGGTTGCGGTTTCTGATTTGGAGAAGCATATGTACACAGCAGGTTGTCCAGAACCTGATATTATTGTTCGTACATCGGGGGAGACTCGTTTGAGTAATTTCCTTCTCTGGCAGTCTGCGTATTGCCACTTGCAGAGTCCAGTTGTTTTGTGGCCTGAGTTCACTCTTAGACACCTTGTGTGGGCTGTTTTGGAGTA…
c61651.graph_c0	GATGGTGGATCTATGTCGGATCCAGCTACATTCACAATACCCAACACTCACAATACACCATCGTTGACGGCCGTAGACTACCTGTGCGTCTCACTGCTGACGTCCCATCGAGACGAGCCGCCGCCAACGTCGCCGGCGAGGGTCCTCTGGCTGCGGTGCGATTACAGGCGAGAGCTATGGAAAGGGTGATGATCCTCAAGGGGAGCGTTGTGGGCTTTTAGATTAGTGTTTCTTTATCGCCAGTGATCAAGCACATCTTTCACTTACGAGGCTTGGATCTTTGGGCTATTACTGTGGGTACTTGTTTTCGGAGTCTTGAGTTTGAGTTGTAGTGCAGGGTCAGAGATGGAGAAGCACGGAGACAGAGAGGCACCCGATCTTCTTAGTCGTGTATTAGAT…
c62401.graph_c0	GTTGGTTTTGAAAAAGAATTAGCCCAAAATCCCATAATGATGTTTGCCAACTAAAGGGTATTTTGCTTCTAATTGTCTGGGACCTGAGTTCCTCACGGGCCGATTTTATCATCCACTACTGAGATGATGTGATAGCTTTTGCAAAGGATGAACTAATAGCTTGATGATAATAATTAGCTCTTATGATATTTCAGATTGTGATCCTCGCTTGTTGGGTTGACATGGTCTAGCAGAAAACTATTCTTATTACACTAAGCTAACACTAGCACAATAATTCACTGGACTGCTCCTGGAAGCAGAAGTCCGCCAGGTCGAGCAACGCCTCTGCTGCCCTCCCGTTCCCGAAACCTCGCAGCTCGTCCCTCGCCTGAACCCTAAACTTTTCGGTCTCGTCCTTTT…
c64291.graph_c0	GCCCTTCTCTTTCGTCAAGCCCTTTCTCTTATCACTCTCTCTCTTTCTCCAATGGCTTTCTCTGGCTCTCTCATGGTGGCTGGCACGGTGGCGTCACCGTTCATGAGAACCCCATCACTGAACTCATTCTCCCGAAGACAGCTCTCTGTCCGGGCGAGCGGATCCTCCGACGATGATAACGACCGGAAGGTCGCCATAAGAAAGGAGAAGGGCGGTTCCTGGAAGATTGACTTTACTGGAGAGAAGCCGGAGACTCCGCTGCTTGATACCATTAACTATCCAGCTCACATGAAGAATCTGTCAACCAATGATCTTGAGCAGCTGGCCGCGGAGCTCAGAGCTGATATTGTTTACTCAGTAGCAAACAGTGGAGGGCATCTTAGCGCCAGTCTCGGGGTG…
c65528.graph_c0	GACAGCCGAACTCGAAGAATCATGTTCTACACCAGGATCACGAAATGGAGAAGCACGGCGATCAAAAGTCACTGCATATACGTGAAAGTGTGTTACAGATCTTATGCCAATGCCTCTATTCCGTGCTGGCCTTCGGTCCCATGCCCGACCATATTGCATTTATCATGGACGGAAACTGCAGATTCGCCAACAATCGGGGCCTCAAACAGGGCACCGGTCACAATATTGGTTTCTCATCTCTTGTCTCCATCCTGCAGTACTGCTACGAAATGGGCGTAAAATACGTGACAGTGTACGCTTTCAGTATCGACAATTTCAAGCGAAAGCCTGATGAAGTCCAGTCTGTGATGAATCTAATGCGTGAGAAGATCGGTGAATTACTAAGGGAAGAGAGTGTCG…
c73716.graph_c0	TGTATGTGAAGTCCCCGTGGGTTTCTAGGTTTTCGCATACAGTGTATCGACCCCGCATCCCGACACCAATGTCGGCGTCAACGCCTCTGCTCCATGCGATCTCCGCCGTCAAACGTCTAGGGCAACTTGATGCGGCCGGATCCGTTCCATTTATAGCCAGTCGGTTGCACCGCTCCCCCTTCCCCCTTCTCCGCCTCAGATCCTTCTCTTCCCGTGCCGCCGACACCGCTGCTCCGATGGGCAAGGAGATCCCACTCGCCGTCGATGCCGGCATGGACGCCGTCCAGCGCCGCCTCATGTTTGAAGATGAGTGCATTTTGGTGGATGAGCATGATGCTGTGGTTGGGCATGATTCGAAGTATAACTGCCATTTAATGGAAAAGATAGAATCTGAGAATC…
c73826.graph_c0	CAGAAATCAAAAGCATCAATAATAACCAGAAGCCAAAATATAAAATCAAATTTATTTATTTATTTATACAAAAGTATTATTCTGTCTTAAAAAAAAATACTACTTTGGAAGATATATCATTAATCATACGATAGCCACTAACATTTTACACACATATCATGCTTACACTACTCACATATCATGTTGACACTACTGTCTCAGAATCATGTTTATATCATTGTCTCAGAACCCTACAGTCTTGGTTTTTTCGCTATAAGTGAACTCTATAACCTTTTTAGTCAATCCGTTCTAAATTATATTTCACAATGCCCTCGAGCGAAGATCTGAACTCGCTCTGGGGAAGGCATTGGATGTTCTCGATCGCCAATTCAGCCTTTTCTCTTGCAAGATCTTGCGCTC…
c74470.graph_c1	GTGAACTCTTACTGGGCTTAATGGTTCGAAGGTAATCTCACATGCCCACAAAAAATCATCAAGGAAATTACATGAATCATCTAGCAATGAAATGCATACAGTACAATCAGCATATAGATTTAGGCACAAGAGGACTTCTGCACCTCTTTATTGAAAGGGGAAAAAACACAGCTACTTAAGAACAGACATTGCCCTCCAAACTTAGAGACAGAGCCCCCTTATTTGAAATATAAAAAAAACATAGCTACTTAGGAACAGATACTACCCCCCTCAAACTCAGATGCAGCTGAGATACAATTACTACCAAAGATGAATAAGAAAGGCATACTCATAGCTAAAAAGAAACTACCTGCTCTAGTTATCAAAACCTTGCAAATTAGCTACCATCATTATTTAATA…
c75625.graph_c0	GCACATTCCAACAACAACAAAAAATTCTCATCAGGGGAAGAAACAGATCCAATTCTCAAAAGAGAGAAACTGTGTCCCATTAGTTTTGCATAAGAAAAGTAAAACGAATCCCGAAATGCAATGAAGAACTGATATCACGAATCCCGAAATTCAATGAAGAATTGATATCATACATTCAGCTCCACTGCTTAGCTAAATTATAGTACAACCATACTGTAAGGATGAAGAGTATACAACAACATCACCTCTGCAAAGCCTATGTAAGGGTAGTAATCAGAAAAATTTCAGAGCAGCTACATTTCCTGCTAGCCTCTTAGCCAGAATCATCTGAATAACTCCCCCTTCTCCGCACAATCATTTTTACCTCGTCAAGCTCAGCTTCTTCATCTCCCTCCTCAG…
c75877.graph_c0	GAAAGATGTGATTCATTATTAGTCGGAGACAAAGTTTGTGTGATAGTGAAAATGAAAAATTACTGAAGAAACATAGAGGGCCATCTCGAATCTGCCTCAACCGTCCACCATCACTCCCCGAATCGGCTCCGATAAATTCTCCTCCATCCCGACCAACAACTCCACTCCACCCACACACCTTTCGCGGCGCGGAGGAAGGCGCGGCGCGGTTCCCTCCCCTCCCGATGGACCTCCGCCGCCGCAAACCCTCCACCCGCCCGCCTCCGGCGGCGCCGCCGCCCCTCGCCGCCGGCATCCAAGCCTCTGACGCCCTCCCTCTCCCCATTCGCCACACTAACCTCCTCTTCTCCGCTCTCTTCGCCGCCTCCCTAGTCTTCCTCATGCGCCGATGGCGCGAAA…
c76241.graph_c0	AGGGTTTTATTTTTCACACATCTACATATACCTATTACACGTACACATTGTATCTGATCTTTTATAATTTGTTGTGTATGAATCTACATATACCTCTTACACATTACACATGTTGTGCATAATTTTTTTCTTTTGTCATTTATAGTGTATGAATTGCTCTAACCAACAAATCACGGTTCCACAATCTAGAAACAAATTTACAACATCCGTTTTTGTTTCTATGCTCAGACTATCAACAAAGTCATCCGTTTTTGTTTCTATGCTCAGACTATCAACAAAGTCGGAAACAAACCTGTTGTACCAATATAGTATAACAAATGTTAGCAATTGGGTTCACCACAGATATTAAAAGCACAATGCACATATTAACAAAGGGAAGAAAAAGAACACACAAATACG…
c76279.graph_c1	GATGGGCTTGGTGTGTCCAACATGGAGCAACTCTGTGGATCCAGGAATCAAGTCCCCAATTTAAAATGATTCAAAAATCCAAATTCCCTTCTCCGAAAACTTCACCGGTGGTGATCAGACCGACAGCCCCTCGAACTTAAATAACCTCATCACTGGCCCCCGCTCCCTCCGCCTTCGAAGGAGCGCCCATCCCCTCCCCGCCTCTCCCTCCCCACCGTCCACAATGGACCTCCGCCGCCGCCACCGCCCCAACCCCTCGCCGGCGGGGAAGCCCGCGGGGGTGGCCGGCGGCGCTGCCGCCCCCCGTGTGCAGGCCTCCGACGCCCTCCTCCTCCCCATCGGCCTCACCAACAAGCTCTTCCTCGCCCTCTTCTTCGCCCTCATGTACTACATCATGGC…
c76487.graph_c0	GGAGATGCAATTTCTGGCCGTGCCGTGGGTGCCGTGATCCTCGTCCAAACCCGCATTTTTCGGAGCGCACAATTCACGTAATCACAAGCCGACAAAACTCAATCCCCGCGCGAGCCACGAGTGAATATACTGTCAAATAAAAATAGCCCAAAAGTCCTCTGGCCACAGCATTCTCCACACTTCCCCTTCGTCTTCAGCTCCGATGGCCGCCTCCATGCAGCTCGGCCGCCTCATCCTCCCCGCCGTCCTCCCCTCCCCCCTCCGCCGCTCCGCCCGTCCTGCCGCCATCTCCGTCCGCTGCGGCGGCGACACCCCCGCCGCCACCGCCGCCGACTTCGACAAGAAAGTATTCCGTCACAACCTCACCCGCAGTGACAATTACAACCGCAAGGGGTTTGG…
c78346.graph_c0	AAAACTAGAAACTTCGATAGGGTGACCAATAATTCTCACCGATATGAACCATTGTAACAAGATACTTAGGTACTAACTTCCTAATCGATTTTCACCAACATCACATTCAATCATTAGTAACCTCACATTGTCCAGTAATTAGATCATTCTGCATAGCAATATTTCATTCTTCAGCGGGTGGGTCCACCCATCGGCCATGGTCTTTAATTAGCTGGATCAAGGCATCTGTTGCATGTTCCATCGCAATTGCCCTCTTTACCACCGTCTTCCCGACATAGAGGTCAATCTTTCCCGGAGCACCACCTACATACCCGAAATCTGCATCGGCCATCTCTCCTGGTCCATTCACAATACATCCCATGATTGCAATAGAAACTCCGGGTAAATGTAGTGTCTTCT…
c79428.graph_c0	GTGAAATTTCCAACAACCTATAAGAAGATAATGTTTGTCATTTTCATTTAATCATACATTTAAAGCTAAAGATTTTCTCGTAGGTTTTCATAAAACACACAGATATGCATATAGAGAGCTAAAAGCTCAGAAGACTCATAAGTCCATCAACATTTCCTAAGGTAGTGCCCACATCAACTTCTAACCGCCCAAGGGCTGGCTATCACAACAGGATATCCTCTACCAATACAATCATATTAGAACACCGCCAATACCGTATTTCCAAGTCAAATTTCTGCAAATCTAAGATAACCAAAGACTGACAAGTTTATTAAGCATATATATATATTCACCAGAATCTAACACAACACATTAGTATTCACAAACAACGCAGAACAAACAACTCCAAGAGGAAACAGT…
Monoterpene biosynthesis pathway
c11974.graph_c0	CGAGAATGGCGTTCGCACTAGTGACATCTGCTTTTCCACCTCTCTCCCGTTCTTGCCAACTATTCCAGGTCCCCAAGCTGTCACTCCGGCCTAATTCCACATTTCCGGTGGTCTGTCTTGCTCAACATACTGCAGAAACCACAGTGACACGTCCGAGACCGAGGCGATCAGGAAATTACCCTCCAAAGTTGTGGGATGATGTCTACATCCAGTCGTTAAGAAATGGTTTCACGGAGGTGCACGCCGACCGGATAGATAAGCTGAAAGAAGACGTAAGGCGGCTGATTGAAGAGGAGAAGGAGCTCATCCAACAGCTCGAGCTTGTTGATTCCCTGGAACAGCTAGGAGTGGCGTATCACTTTGAGGAGGAGATAGAGAAGGTCTTGGAAATTTTACACG…
c21085.graph_c0	ATTGATCACTTTAGGATTGCCGTCTGTTGAGAAAACACCTAATCCTTGCTCTTTTGTTAACTCGATCATACCTGAAAGAATAATCACAAAACAATCGTCTACGGTCGCACTCTTCAGCCACTTCTCCATGTTTTGACCGAGAAACAAAAGCCCTTTCTCTATGTTCAAACTGCCGACATTCCAGGTTTTGAGAGTCATCACACAAGCAAGTGTGTCGGCAAGGCACTG
c45569.graph_c0	AGAAGATGGATCCTTTGCTACTAGAACTTGCAAAACTTGACTTCAACAAGGTTCAAAGTGGATACAAAAAGGAACTTACGGAATTGTCAAGGTGGTGGACTGATCTGGACATTTGCGGAAACAAGCTAAGTTTTTCTAGGGACAGATTGGTAGAAAACTTCTTAGGGGTTGCAGTTTGGGTGTTTGAACCCAAGATGTGGAGATGCAGAGAGGCACTTACCAAACTATGTGTATTCTTAACCACCATCGATGATGTTTATGATATCTATGGATCGAATTGGAACTCTTCACTGATGCTGTTGAA
c47492.graph_c0	TTGAAAATTAAAGAGAAGGTGTTGTTAGAGCTTCTTCTCATTGATTAAGACATGGTTATGCCAAAAGAATGGAGACTGATTCATCTCTTATTTCTCAAGATATTTCACAAGATATATTACTCTTGTAATGCATATGATTCTCCAACCGCATTAGTTGATGACATCAACAAGGCGATTTACATCTCTATATAGGTATTCCTATAGTGGCGGAATAAGCAGCTACTTCTTAGAAATGTTATTTAATAAACTTTGTACAAAAAGTGCATTTTTTTCAATGATATAATATAGTGCTAGACAAGAATATGAAAATGTTTAACTAAAATATATGATGAGATTTATGATAAATATCATTTGAAATCAAATAAACATCAAATTTTATGGAAAG
c50546.graph_c0	AATTGGAACTCTTCACTGATGCCGTTGAAAGATGGGATGTCAATGCGATAGAAAATCTTCCAGAGTACATGAAGATATGTTTCCTAGCCCTGTATAATACAGCTAATGAAATATCTTACAAAACCCTTAAAGACAAGAGCGTGGACATCGTTCCTTACTTAAAGAGAATGTGGGCGGATCAGTGCAAAGGTTACCTGCTTGAAGCAAAATGGTATCACAGCGGATATATCCCAACTTTTGACGAATATTTAAAAAATGCAAGAATCACAGTAGCATCACATGTGGTTCTAAGTGTTGCTCACTTTGTGAACGATGATGTAACAGTAGAAGGTCTACACCATTACAAGAGTTATCGTGAAGATCTAACCCCTTGGCCCAGCACGATAATGCGCCTCTACA…
c65063.graph_c0	TGGAAAAGTATAGAGAGAAGAATAAAGTTATTCATATAATTTTTATTGATCTATAAAAAGCCTATAATATGGTGATTAGAGAGATTATATGGATATTGTTAGAGAATAAATGTGTGACAAAAATATATATTGATGTGATAAAATATATGTATGATGGATTAACTATATATATTAGATCATTTCTGGAGAAATGAGTGAGTTACCCATCACTGTAGGATTATACCAACCGTTAACTTTGAACCCGTACCTATTTGCTCTAATTATGGATGATTTGATTAGCCATATTCAAAATGAATTATCAAGTAATATGTAATTTGTAGATGATGTCATCTTATATAATGAGACTAAAAGAGAAATTAACTATATGATGGAATATTGGAGATAATTACATGAATCTTA…
c66796.graph_c0	GCACCGAATTACTTAGACTAATTTAAATTAATAATAATAATAAACATTCACCATTACAATATACCTCTTTACAAAAGGGAGAGCTAAATACGTACTCGTACAACACAATATACATTTTAGAGCAATGCGACCGAATTTGAACCAAATATGGTTCAATATCTCCTAAATCAATATTGGATTGATAAATAATGAGATAATATGATCTTTGGTTTCATGATTGTGGCTCTTACCAAACCCGTCTTCATGGTGGTAAAATAAATGTGCTGATCGAGCAATGTTCAATGCAACACTTCTTAATAGTTTTTCAGTACGAGAACTACCTAAGTGTTTTTCTCCATTCAATCTTTTCCAATGGAGGATAACCATCTCCCATATGTGTTCACGAGCTAACATCTCTGG…
